# Supplementary material for: The onset of circulation triggers a metabolic switch required for endothelial to hematopoietic transition
Source: Cell Rep. 2021 Dec 14;37(11):110103. doi: 10.1016/j.celrep.2021.110103 (PMC8692754; doi:10.1016/j.celrep.2021.110103)
Supplement: Table S1, Related to Figure 5. Genes differentially expressed between cluster 1 and cluster 2 in Figure 5, ordered by p value. A cutoff of false discovery rate < 0.1 (p_val_adj) was used. See Excel file “Table S1.xlsx.” [file mmc2.xlsx]

## Sheet: Figure 5 - Cluster 1 and 2 DEG
	p_val	avg_logFC	pct.1	pct.2	p_val_adj
Pde4b	1.70660629978451e-92	1.52261	1	0.848	5.83352165392341e-88
Adm	1.15531363486742e-90	1.59671	0.991	0.326	3.9490930667038e-86
Gpi1	6.05102279601666e-90	1.02691	1	1	2.06836061213442e-85
Slc2a3	1.44158878921257e-85	1.74205	0.995	0.972	4.92763879928641e-81
Pfkp	1.5631874657481e-82	1.55384	0.981	0.556	5.34328739542014e-78
Tpi1	1.98624286900259e-79	0.981719	1	1	6.78937537482465e-75
Slc16a3	5.89717785614315e-78	1.19973	1	0.927	2.01577333478685e-73
Pkm	1.3278887577244e-77	0.872212	1	1	4.53898935165355e-73
Kcne3	9.46190892958052e-75	1.57625	0.963	0.388	3.23426971030921e-70
mt.Cytb	2.78850501508373e-72	-1.29428	1	1	9.5316678425592e-68
Pfkl	1.86125163336974e-70	1.01038	1	0.994	6.36213033318444e-66
Ldha	1.10853019798406e-65	0.856965	1	1	3.7891779227491e-61
Bnip3	2.74943395119238e-65	0.834532	0.986	0.635	9.3981151319658e-61
mt.Nd4	1.0372819814817e-63	-1.06403	0.991	1	3.54563726910076e-59
Arhgap18	2.60401670316137e-63	1.08486	0.995	0.916	8.9010498947462e-59
Klhl3	1.93048254950015e-61	1.3196	0.991	0.86	6.59877545070142e-57
Aldoa	5.02504622065916e-59	0.79312	1	1	1.71766129914571e-54
Ier3	1.11151518507267e-58	1.07063	0.986	0.815	3.79938120561539e-54
Id3	3.57481202125984e-58	-1.12046	0.977	0.994	1.22194224510704e-53
Slc2a1	1.32923333583214e-57	1.00972	1	1	4.54358538854142e-53
Galk1	2.3804506786788e-57	0.889498	0.991	0.978	8.13685650985986e-53
Ets2	4.35252633515536e-56	0.890395	1	0.983	1.48778055188281e-51
Pgm2	6.52181187295262e-53	0.905693	0.977	0.938	2.22928573441266e-48
P4ha1	7.17945999548737e-53	0.978553	0.986	0.933	2.45408301565749e-48
Trp53i11	5.84583241594878e-52	1.48129	0.921	0.674	1.99822243641961e-47
mt.Nd1	1.64205813325706e-51	-1.08241	1	1	5.61288311109929e-47
Rgs2	2.55678415979335e-51	-1.23304	0.69	0.983	8.73959961500564e-47
Gja4	3.05278893862977e-50	-1.47995	0.792	0.994	1.04350431500243e-45
Cav1	3.78808505800322e-50	1.49287	0.954	0.742	1.29484323452666e-45
Gng2	1.0061514179597e-48	0.580227	0.991	0.848	3.43922677686986e-44
Tmem255a	3.16806242900021e-47	1.47216	0.977	0.691	1.08290709948085e-42
Id1	6.13182379817399e-47	-0.818446	0.551	0.961	2.09598001069183e-42
Selenop	1.75599773670949e-45	1.01116	0.991	0.961	6.00235146362037e-41
Egln3	2.02875849353488e-44	0.857707	0.935	0.618	6.93470228260093e-40
Eno1	4.5497047573745e-44	0.648502	1	1	1.55518008016575e-39
Ccdc80	7.35740345633649e-43	-0.89868	0.31	0.893	2.51490764944494e-38
Tmem100	1.53004187795078e-42	-1.03447	0.269	0.854	5.22998914721136e-38
Emb	7.01305102184266e-42	-0.829897	0.856	0.989	2.39720110028626e-37
Eif4ebp1	4.27845751653418e-40	0.580653	1	1	1.46246234830171e-35
Stmn2	5.55902539838205e-40	-0.677306	0.088	0.697	1.90018606167495e-35
Map3k1	6.13517434323511e-40	0.621583	0.991	0.949	2.09712529400463e-35
Bhlhe40	9.73546985637963e-40	0.721849	0.819	0.303	3.32777830630769e-35
Gja5	1.56260511607943e-39	-1.42606	0.648	0.966	5.3412968077827e-35
Entpd1	2.20063923071742e-39	-0.602119	0.259	0.86	7.5222250184383e-35
Aplnr	4.77613037180547e-39	1.31883	0.94	0.758	1.63257688369055e-34
Mpzl1	5.49418041898874e-39	0.683443	1	1	1.87802075081873e-34
mt.Nd5	8.26760953290068e-39	-0.727948	1	1	2.82603429053611e-34
Flt1	1.74958762103808e-38	0.832459	1	0.989	5.98044040623235e-34
Fn1	3.96919718260182e-38	-0.942121	1	1	1.35675098095695e-33
Ankrd37	5.28765498923252e-38	0.405268	0.907	0.455	1.80742622841946e-33
Mif	6.92366244437838e-38	0.582688	1	1	2.36664629673742e-33
Fbn1	1.03744587724554e-37	-0.538366	0.241	0.837	3.54619749760069e-33
Fam198b	1.43117791724208e-37	-0.669569	0.505	0.91	4.89205235671689e-33
Ero1l	3.88477700488374e-37	0.761651	0.977	0.876	1.32789447580936e-32
Sparcl1	6.64211556311188e-37	0.905579	0.991	0.91	2.2704079417829e-32
Dusp6	9.30316092675057e-37	0.692257	1	0.978	3.18000646798188e-32
Rcsd1	9.92746392695918e-37	0.746495	0.995	0.949	3.39340571951319e-32
Pim3	1.78727315196705e-36	0.854686	0.972	0.86	6.10925708805379e-32
Gmfg	2.68275514563349e-35	0.443787	0.963	0.837	9.17019363880439e-31
Sox9	7.16570297803564e-35	0.506702	0.667	0.135	2.44938059195214e-30
Appl2	2.3967591166071e-34	0.751856	0.903	0.59	8.19260201238639e-30
Stc2	3.74769209081197e-34	0.374517	0.681	0.146	1.28103611048135e-29
Prdx1	4.35217178512267e-34	-0.523302	1	1	1.48765935959063e-29
Bin1	5.56853982258722e-34	0.67923	0.995	0.899	1.90343828215676e-29
Nid2	7.87082585302663e-34	1.07483	0.995	0.944	2.69040569308156e-29
Apln	1.01122594240825e-33	1.23074	0.833	0.472	3.45657251633989e-29
Ctsh	2.42607741495951e-33	-0.750483	0.764	0.978	8.29281781981458e-29
Plk2	6.40536637542438e-33	0.747606	1	1	2.18948233444756e-28
Ndrg1	1.15402586860818e-32	0.569093	0.667	0.169	3.94469122407648e-28
Txndc5	2.34041390067107e-32	-0.728903	0.972	0.994	8.00000279527384e-28
Fam162a	4.36400181672307e-32	0.462031	0.995	0.994	1.49170310099228e-27
Cd47	4.80099821928265e-31	0.639608	0.977	0.927	1.6410772113152e-26
Trim47	9.38782512663944e-31	-0.660872	0.343	0.854	3.2089463847879e-26
Slc6a6	1.33899778272997e-30	-1.04166	0.759	0.983	4.5769622209276e-26
Calcrl	1.44947854320043e-30	-0.705113	0.898	1	4.95460755636771e-26
Pygl	1.83023016003384e-30	0.721889	0.708	0.281	6.25609273302767e-26
Dbi	2.39954604060294e-30	-0.345491	0.958	1	8.20212827598897e-26
Plod2	6.88401849026486e-30	0.54939	0.926	0.719	2.35309520034233e-25
Ptgis	7.72568866182502e-30	-0.504842	0.296	0.82	2.64079489838503e-25
Lifr	7.86193721989377e-30	-0.887834	0.894	0.994	2.68736738050409e-25
Stc1	1.44897686843933e-29	0.663673	0.852	0.511	4.95289273169931e-25
Sec61b	1.66784698476674e-29	-0.395682	0.986	1	5.70103456332966e-25
Ak4	1.67739079597491e-29	0.57731	0.81	0.393	5.73365721880144e-25
AU021092	1.72499784467131e-29	-0.490252	0.176	0.697	5.89638763265547e-25
Tfpi	3.7080926204029e-29	0.585048	0.991	0.927	1.26750021950612e-24
Crip1	3.78284020893558e-29	-0.308335	0.662	0.978	1.29305044021836e-24
Cdkn1c	5.9245288408987e-29	-0.449189	0.769	1	2.025122448396e-24
Jag1	6.09284674318812e-29	-0.425947	0.417	0.865	2.08265687375656e-24
Nkx2.3	6.76330871722558e-29	-0.555241	0.324	0.803	2.31183418572205e-24
Lap3	7.19305900565637e-29	-0.558269	0.921	0.994	2.45873142931346e-24
Lamb1	9.85279700916266e-29	0.685666	1	0.994	3.36788307367198e-24
Gata2	1.11788097777416e-28	-0.568908	0.616	0.955	3.82114075822765e-24
Fxyd6	1.5756000640975e-28	1.06874	0.958	0.854	5.38571613909809e-24
Sipa1	1.61039046792556e-28	0.59703	1	0.994	5.50463669746315e-24
Mtss1	1.75393031236076e-28	0.511094	1	0.888	5.99528459371154e-24
Ctsc	2.03039568647151e-28	-0.364575	0.222	0.77	6.94029853549692e-24
Psmc5	2.78949696456364e-28	-0.444189	0.963	0.994	9.53505852427145e-24
Eno1b	2.88826863639088e-28	0.365851	1	0.994	9.87267985291131e-24
Cdkl1	4.29434776604987e-28	0.263603	0.755	0.258	1.46789395339116e-23
Emcn	4.69630558619759e-28	-0.741168	0.977	1	1.60529117547406e-23
Taldo1	8.99631310369369e-28	-0.499764	0.861	0.972	3.07511974510458e-23
Gabarapl1	1.11427186478042e-27	0.566063	0.986	0.961	3.80880408819244e-23
Esm1	2.38586495332046e-27	1.49972	0.833	0.455	8.15536358344e-23
Ndufa4	3.7322698724183e-27	-0.324422	1	1	1.27576448779002e-22
Prkcdbp	4.94218249505663e-27	-0.526039	0.972	0.989	1.68933682046026e-22
Pdia5	5.44309709745088e-27	-0.569476	0.782	0.966	1.86055944985066e-22
Timp3	6.28607822731932e-27	0.719568	0.995	0.882	2.14870725966229e-22
Calr	9.73716058879498e-27	-0.472296	1	1	3.3283562324619e-22
Pdlim1	1.22239380611962e-26	-0.581606	0.63	0.955	4.17838650807808e-22
Prelid2	1.50025477274036e-26	0.34124	0.931	0.803	5.12817086418108e-22
Rexo2	3.2962672351035e-26	-0.326439	0.741	0.978	1.12673006630308e-21
Pde3a	3.34570159597867e-26	-0.251597	0.028	0.449	1.14362771953743e-21
Pdk1	3.39235175769923e-26	0.620602	0.977	0.944	1.15957367781675e-21
Fam43a	3.65077082925093e-26	0.573038	0.991	0.921	1.24790648485455e-21
Ppia	5.37703753855053e-26	-0.359694	1	1	1.83797897142734e-21
Vcp	5.59310346827576e-26	-0.415578	0.995	1	1.91183462752602e-21
Ahsa1	6.96604280445597e-26	-0.43766	0.931	0.994	2.38113275141914e-21
St3gal1	7.96047803405217e-26	0.646036	0.977	0.927	2.72105060159971e-21
Vwf	1.45992437813311e-25	-0.822097	0.819	0.989	4.99031350933461e-21
Slc35b1	1.79923797154369e-25	-0.467918	0.731	0.972	6.15015523433064e-21
Nme1	1.896812219955e-25	-0.325805	0.981	1	6.48368353025019e-21
Fbn2	2.37082739771479e-25	-0.604067	0.685	0.966	8.10396221086871e-21
Chst1	2.49466013508812e-25	0.417461	0.532	0.073	8.52724727375822e-21
Rbm38	3.59940746264314e-25	-0.412021	0.519	0.921	1.23034945888068e-20
Tmem14c	3.82854510028976e-25	-0.36983	0.94	0.994	1.30867328618105e-20
Dnajb11	4.54338022245654e-25	-0.502377	0.875	0.983	1.55301822764009e-20
Adgrg6	5.7170760184989e-25	-0.262789	0.042	0.466	1.95421092464329e-20
Bsg	6.39527437888957e-25	0.43402	1	1	2.18603268819203e-20
Cbfa2t3	7.21596163784681e-25	-0.283426	0.477	0.904	2.4665600070488e-20
Calm1	9.1754770959065e-25	-0.44971	1	1	3.13636158092276e-20
Map4k5	9.28356741516673e-25	0.501985	0.972	0.871	3.17330901385229e-20
Gata3	9.80600417976501e-25	-0.535436	0.62	0.955	3.35188834872728e-20
Slfn9	1.01336845084468e-24	-0.31683	0.227	0.736	3.46389603867728e-20
Sod1	1.06140929879179e-24	-0.52453	1	1	3.62810926513009e-20
Sdc1	1.18987931921281e-24	-0.457491	0.361	0.815	4.06724548893324e-20
H2afz	1.33784142324356e-24	-0.482147	0.995	1	4.57300955293113e-20
Plekha2	1.38591265450028e-24	0.376975	0.56	0.129	4.73732663561286e-20
Ramp2	1.51783473089215e-24	-0.440079	1	1	5.18826267713556e-20
N4bp3	1.56024249914686e-24	0.549179	0.972	0.966	5.33322091058378e-20
Pxn	2.23020589966053e-24	0.450002	0.958	0.876	7.62328980621963e-20
Ptma	3.18598776687128e-24	-0.375114	1	1	1.08903433847194e-19
Psmb3	3.72355739049178e-24	-0.377088	0.986	1	1.2727863872179e-19
Gja1	4.48462652644722e-24	0.776254	0.986	0.983	1.53293503927019e-19
Art4	7.73696259720152e-24	-0.38889	0.13	0.601	2.64464855497542e-19
Azin1	8.23748494578507e-24	-0.523048	0.801	0.983	2.81573710416825e-19
Trappc6a	9.84003626937558e-24	0.339115	0.972	0.843	3.36352119759796e-19
Plau	1.25542025518574e-23	0.69902	0.769	0.433	4.2912775162759e-19
Smim3	1.36485878677785e-23	-0.269548	0.194	0.68	4.66536030496406e-19
Slc9a3r1	1.38032416499663e-23	-0.385297	0.329	0.803	4.71822406079147e-19
Gsta4	1.56258844973726e-23	-0.545906	0.417	0.831	5.34123983889189e-19
Strn	2.64901200142522e-23	0.497234	0.912	0.702	9.0548528232717e-19
Zfp69	2.72341501039035e-23	-0.477137	0.963	0.994	9.30917718851629e-19
Jag2	3.00409255034292e-23	-0.251405	0.333	0.826	1.02685891555822e-18
Mfap2	3.61282548807008e-23	-0.423201	0.667	0.966	1.23493600833212e-18
Clu	4.14303330456013e-23	-0.669605	0.708	0.961	1.41617164416474e-18
Acta2	5.01292770075727e-23	-1.81609	0.278	0.702	1.71351894667285e-18
Arhgap29	6.51220631616366e-23	0.525047	1	0.989	2.22600236299106e-18
Palld	7.28962182429599e-23	-0.50241	0.755	0.983	2.49173853198085e-18
Wscd1	8.49570763435745e-23	0.764981	0.741	0.472	2.90400278357606e-18
Lama4	8.67004484202925e-23	0.673412	0.977	0.978	2.96359472790244e-18
Smpdl3a	9.92508579855305e-23	-0.258402	0.102	0.534	3.3925928276614e-18
Dnajc3	1.10023546865641e-22	-0.458741	0.875	0.994	3.76082487896135e-18
Ranbp1	1.134270295519e-22	-0.342335	0.995	0.994	3.87716272414305e-18
Prr5l	1.18266752313777e-22	0.61736	0.963	0.781	4.04259412758952e-18
Sost	1.22194556236096e-22	-0.252067	0.282	0.758	4.17685432126223e-18
Krtcap2	1.39893459058088e-22	-0.335639	1	1	4.78183821752356e-18
Pfkfb3	2.44902992474024e-22	0.57262	0.898	0.758	8.37127408874709e-18
Psmc3	2.52728359104952e-22	-0.397288	0.977	1	8.63876077092546e-18
Gria2	3.68765201290799e-22	0.334499	0.542	0.118	1.26051321105221e-17
Cdc42ep3	3.74649814068182e-22	0.472885	0.634	0.219	1.28062799444786e-17
Myo1b	3.82774082147761e-22	0.550148	1	0.972	1.30839836759748e-17
Kit	4.59595356299077e-22	0.466016	0.986	0.865	1.57098884690151e-17
H19	4.61246245895269e-22	-0.58181	1	1	1.57663191771921e-17
Pgk1	5.34936316736644e-22	0.68017	1	1	1.8285193178692e-17
Ccnd2	7.11866129690475e-22	-0.620996	0.81	0.983	2.43330080450798e-17
Sat1	7.75165811894057e-22	-0.909987	0.977	0.989	2.64967177821627e-17
Isyna1	9.44163844305123e-22	-0.514172	0.565	0.888	3.22734085260377e-17
Rps3	1.14593227246719e-21	0.363439	1	1	3.91702569374736e-17
Pdia3	1.24370536604079e-21	-0.430509	1	1	4.25123368220062e-17
Kdr	1.65409514469005e-21	0.510773	1	0.994	5.65402802357953e-17
Ecm1	3.0985109269587e-21	-0.537818	0.815	0.972	1.05913300505302e-16
Pgam1	3.38834694779661e-21	0.617212	1	1	1.15820475369584e-16
Psmb6	3.40276827484457e-21	-0.372852	0.995	1	1.16313425170737e-16
Pcsk5	3.88187405504085e-21	-0.446154	0.213	0.663	1.32690218949406e-16
Eif5a	3.90704330611454e-21	-0.397397	1	1	1.33550554289607e-16
Slco3a1	4.24037248567384e-21	-0.276543	0.306	0.77	1.44944412305303e-16
Foxc2	4.66915820968396e-21	-0.389527	0.329	0.781	1.59601165923417e-16
Galnt18	6.01463243593276e-21	0.634005	0.894	0.764	2.05592165925054e-16
Rnpep	6.5454348454783e-21	-0.436671	0.829	0.966	2.23736053888139e-16
Coro2b	6.95431372051685e-21	0.452265	0.921	0.871	2.37712351594707e-16
Tpgs2	1.04891360829981e-20	-0.306681	0.546	0.921	3.5853964958904e-16
Eef1a1	1.29025598262069e-20	0.403654	1	1	4.41035299979406e-16
Slc25a5	1.29332684661171e-20	-0.438649	1	1	4.42084982708816e-16
Hsd11b2	1.47621380000085e-20	-0.25173	0.352	0.803	5.0459940111629e-16
Gdi1	1.61392970155717e-20	0.479893	0.995	0.978	5.51673450586273e-16
Gas6	1.65863014990561e-20	-0.390116	0.329	0.792	5.66952957840734e-16
Rell1	1.88262696399501e-20	0.602174	0.958	0.927	6.43519548832773e-16
Hnrnpa2b1	2.11703448629704e-20	-0.369857	1	1	7.23644728106053e-16
Ssfa2	2.87486627241402e-20	-0.371877	0.426	0.82	9.82686789236561e-16
Sh3bp5	3.46211839268806e-20	0.550014	0.977	0.972	1.18342130898863e-15
Uqcr10	4.58969222701278e-20	-0.268935	0.986	1	1.56884859703751e-15
Sdpr	5.0169273614838e-20	-0.448671	0.171	0.596	1.71488611070239e-15
Robo4	7.06437949969877e-20	0.64885	0.968	0.843	2.41474620058703e-15
Ppa1	9.25161417513073e-20	-0.444091	0.852	0.983	3.16238675734319e-15
Mrpl20	1.23544991227665e-19	-0.264869	0.884	0.989	4.22301489014404e-15
Ogt	1.40093301690462e-19	0.519521	0.949	0.966	4.78866923838337e-15
Calm2	1.52721319675741e-19	-0.38981	1	1	5.2203201491562e-15
Nedd8	1.61160117713755e-19	-0.294007	0.991	1	5.50877514369157e-15
Cyb5b	1.71516685605127e-19	-0.395183	0.921	0.994	5.86278334735446e-15
Psma4	1.82746045543097e-19	-0.321866	0.991	1	6.24662532875414e-15
Slit2	2.49701825678997e-19	-0.348555	0.412	0.815	8.53530780535948e-15
Pde9a	2.6084207487601e-19	-0.253223	0.12	0.539	8.91610380341178e-15
Sh2d3c	2.69765133948324e-19	0.625985	0.981	0.916	9.2211118086216e-15
Maged1	2.95080909128073e-19	0.744685	1	1	1.00864556358158e-14
Apold1	4.65084688537734e-19	0.742786	0.75	0.393	1.58975248235968e-14
Ppp1r16b	4.67135288016817e-19	0.620093	0.981	0.955	1.59676184149908e-14
Adgrl4	4.77882519649837e-19	0.467359	0.981	0.955	1.63349802866707e-14
Rcan2	5.34210767364249e-19	0.256473	0.528	0.129	1.82603924500448e-14
Clec1b	6.3730191161633e-19	0.738943	0.838	0.629	2.17842539428694e-14
Cndp2	8.2895057408384e-19	-0.392064	0.634	0.938	2.83351885233338e-14
Kank3	8.43569337148628e-19	0.485609	0.972	0.871	2.88348870824144e-14
Rdx	8.71525658393237e-19	-0.424808	0.963	1	2.97904900551976e-14
Id2	9.03361235190389e-19	-0.270289	0.472	0.871	3.08786937412779e-14
Tmem98	9.13634941841523e-19	-0.286431	0.528	0.888	3.12298695820269e-14
mt.Atp8	9.69778069578052e-19	-0.366404	0.509	0.528	3.3148953974317e-14
Plxdc2	1.18063861506745e-18	-0.311479	0.255	0.691	4.03565891402356e-14
Eef1d	1.19043787294469e-18	-0.347745	0.995	1	4.06915473729954e-14
Hapln1	1.20870913402421e-18	-0.472223	0.949	1	4.13160956192156e-14
Rora	1.24402767309007e-18	0.329565	0.565	0.185	4.25233539215646e-14
Tgfbr2	1.61240180975583e-18	0.49764	0.972	0.933	5.51151186610738e-14
mt.Rnr2	1.72281031010129e-18	-0.580581	1	1	5.88891020198824e-14
Ushbp1	1.72483226559431e-18	0.567787	0.977	0.888	5.89582165025448e-14
Atp5g1	2.69528374417219e-18	-0.262773	0.991	1	9.21301889432937e-14
Stab2	2.83849132033486e-18	0.359396	0.505	0.124	9.70253103116861e-14
Serpinf1	2.91326073816746e-18	-0.588737	0.699	0.944	9.95810785520402e-14
Hspa5	3.10043140237766e-18	-0.482664	1	1	1.05978946196073e-13
Dek	3.1961263466697e-18	-0.292144	0.954	1	1.09249990781864e-13
Ptrf	3.41143579695898e-18	0.595809	1	0.994	1.16609698411652e-13
Tm4sf1	4.05969645432392e-18	-0.554449	0.255	0.652	1.387685442017e-13
ENSMUSG00000113334	4.58486052016548e-18	0.507185	0.727	0.461	1.56719702300296e-13
Gltscr2	5.05009668897128e-18	0.413458	1	0.989	1.72622405022416e-13
Edf1	6.13976776946557e-18	-0.273758	0.977	1	2.09869541895872e-13
Hsph1	6.46744815872657e-18	-0.439387	0.667	0.921	2.21070312961591e-13
Ackr3	6.49401424251108e-18	0.747732	0.62	0.354	2.21978394837514e-13
Dpy19l1	6.89108580384606e-18	-0.252734	0.685	0.955	2.35551094947066e-13
Akap5	6.89697337765205e-18	-0.264505	0.185	0.601	2.35752343994902e-13
Pno1	7.20142933571396e-18	-0.278193	0.741	0.978	2.46159257553375e-13
Cd81	8.83907125768469e-18	0.379398	1	1	3.02137133730178e-13
Clptm1l	8.88956583540277e-18	-0.348391	0.495	0.871	3.03863139385738e-13
Ndufv3	9.89688810314445e-18	0.359907	0.977	0.978	3.38295429141683e-13
Psmc2	1.02489812060584e-17	-0.358108	0.949	0.989	3.50330675585489e-13
Dnaja1	1.06138404192283e-17	-0.286696	0.995	1	3.62802293210063e-13
Mef2c	1.19079687234226e-17	0.488859	0.972	0.927	4.07038186904031e-13
Set	1.33137961359213e-17	-0.458122	1	1	4.55092179518063e-13
Hn1l	1.85009239894815e-17	-0.429755	0.944	1	6.32398583808456e-13
Pa2g4	2.08745658645477e-17	-0.362154	0.968	1	7.13534410381969e-13
Prdm1	2.14637786790818e-17	0.347853	0.75	0.376	7.33674882808375e-13
Armcx6	2.50565376609353e-17	-0.260015	0.394	0.803	8.56482570326091e-13
X2410006H16Rik	2.52199341173819e-17	0.329624	0.981	0.921	8.62067788000347e-13
Meis1	2.75328475382049e-17	-0.357904	0.509	0.843	9.41127794550918e-13
Anxa6	2.85121340824297e-17	0.57152	1	1	9.74601767205611e-13
Gm1840	2.86367226123202e-17	0.488266	1	0.983	9.78860452334329e-13
Pald1	3.25255820420281e-17	0.535185	0.981	0.978	1.11178944536061e-12
Anxa2	3.32494319662042e-17	0.479811	1	1	1.13653208346879e-12
Crip2	3.36522048791476e-17	-0.418377	1	1	1.15029966717902e-12
Manf	3.37319458133439e-17	-0.37122	0.963	1	1.15302537179172e-12
Slc9a3r2	5.43626253607676e-17	-0.58418	0.847	0.983	1.85822326008176e-12
Jmjd6	6.4897876921391e-17	0.414487	0.986	0.916	2.21833922892699e-12
Krt18	6.59042678910254e-17	-0.424288	0.157	0.539	2.25273968505103e-12
Cyp51	7.86961348397941e-17	-0.492498	0.667	0.921	2.68999128109384e-12
Sc5d	8.31273224668421e-17	-0.322602	0.449	0.826	2.8414581365616e-12
Kdm3a	9.21814440959779e-17	0.430814	0.907	0.787	3.15094612208872e-12
Grhpr	9.7914430643772e-17	0.356828	0.903	0.843	3.34691106826542e-12
Rps27l	9.99817187875833e-17	-0.297633	0.995	1	3.41757511159717e-12
Igfbp3	1.14678774063736e-16	0.899499	1	0.972	3.91994985504661e-12
Cacybp	1.28112779623767e-16	-0.348742	0.958	1	4.37915103309959e-12
Srsf1	1.29241153703204e-16	-0.282087	0.829	0.994	4.41772111588291e-12
AI506816	1.31052051633095e-16	-0.386528	0.829	0.972	4.47962122892245e-12
Hmga2	1.3552689771149e-16	-0.423884	0.986	1	4.63258041757416e-12
Isl1	1.59635580462278e-16	-0.251727	0.282	0.691	5.4566634113616e-12
Mat2a	1.63466053278862e-16	-0.371676	0.954	0.994	5.58759663317807e-12
Pde4c	1.76062162617752e-16	0.285707	0.366	0.051	6.01815684259999e-12
Kcnk5	2.10644637312172e-16	0.413859	0.556	0.309	7.20025499260468e-12
Ocln	2.71572424325761e-16	-0.304471	0.319	0.736	9.28288860830318e-12
Tnfaip8	2.82481186189187e-16	-0.26995	0.407	0.792	9.65577190631879e-12
Adcy4	2.84577360356979e-16	-0.510933	0.745	0.921	9.72742333172227e-12
Psmd13	2.92810782999698e-16	-0.345474	0.944	0.994	1.00088581844957e-11
Pdia6	2.96384340904335e-16	-0.397953	1	1	1.0131009540792e-11
Tusc2	3.39470190124875e-16	-0.256452	0.486	0.843	1.16037700388485e-11
Sdf2l1	3.43995174230424e-16	-0.321359	0.616	0.904	1.17584430455444e-11
Nrp2	3.79384471051591e-16	0.425648	0.819	0.59	1.29681199894855e-11
Tecr	4.43750007392405e-16	-0.282218	0.986	1	1.51682627526872e-11
Rasgrp2	4.64962811681297e-16	0.352412	0.954	0.882	1.58933588288901e-11
Acat2	4.98508667352945e-16	-0.32977	0.787	0.983	1.70400232674584e-11
Akr1a1	5.35024459354515e-16	-0.312039	1	1	1.8288206069656e-11
Oaz1	5.40221780873743e-16	-0.278985	1	1	1.84658609138263e-11
Flt4	5.59190795420145e-16	0.48876	1	0.989	1.91142597690514e-11
Armcx2	5.89916315530563e-16	-0.467444	0.94	0.994	2.01645194974657e-11
Sntg2	6.27983580498009e-16	0.267301	0.356	0.039	2.1465734748583e-11
Cox6c	6.31543775932362e-16	-0.266355	1	1	2.158742934892e-11
Pdia4	6.87384053814595e-16	-0.425785	0.981	0.989	2.34961617274905e-11
Hrct1	6.9486281010497e-16	0.260566	0.56	0.219	2.37518005750081e-11
Eef2	6.96246483975519e-16	0.431314	1	1	2.37990973152512e-11
Psma3	7.06591081985687e-16	-0.262483	1	0.994	2.41526963644348e-11
Bnip3l	7.23763342187298e-16	0.419311	0.995	0.994	2.47396785626462e-11
Peli1	7.29136224598105e-16	0.3763	0.986	0.983	2.49233344292124e-11
Nmt2	7.43349720895424e-16	-0.428076	0.838	0.972	2.54091801596474e-11
Creld2	1.10312389517632e-15	-0.393077	0.773	0.955	3.77069809849171e-11
Creg1	1.22700793970049e-15	-0.381002	0.824	0.989	4.1941585394842e-11
Upp1	1.34994687958437e-15	0.487756	0.977	0.938	4.6143884237953e-11
Clec14a	1.36255141522063e-15	-0.49581	0.861	0.989	4.65747324750717e-11
Chchd2	1.78742297115678e-15	-0.254282	1	1	6.10976920000809e-11
Chchd2.1	1.78742297115678e-15	-0.254282	1	1	6.10976920000809e-11
Tiparp	1.82952434929415e-15	0.39077	0.741	0.551	6.25368013075725e-11
Ehd4	2.01448815723272e-15	-0.459288	0.972	0.978	6.88592341905289e-11
Hmgn2	2.0635020228669e-15	-0.317078	1	1	7.05346261456365e-11
Fasn	2.07330675732681e-15	-0.337539	0.685	0.955	7.08697715789448e-11
Txnrd1	2.08998420757682e-15	-0.378109	0.852	0.983	7.14398401833908e-11
Mlec	2.12595265400546e-15	-0.286773	0.597	0.904	7.26693136192145e-11
Wdr6	2.20739826773011e-15	-0.338957	0.569	0.888	7.54532875875508e-11
Rrm2	2.54566537471318e-15	-0.60681	0.815	0.966	8.7015933838446e-11
Ctnnb1	2.65994203935526e-15	-0.405637	1	1	9.09221387892415e-11
Wfikkn1	2.72992784726077e-15	-0.322171	0.157	0.506	9.33143936750675e-11
Psma7	2.74215086105172e-15	-0.284365	1	1	9.373220073247e-11
Eif4b	3.0028495194265e-15	0.424271	0.986	0.994	1.02643402273037e-10
Mtch1	3.45145388000979e-15	-0.29372	0.731	0.972	1.17977596526495e-10
Slc16a13	3.47691021097283e-15	-0.348866	0.62	0.888	1.18847744831473e-10
Nubp2	3.73275321058304e-15	-0.259043	0.681	0.966	1.2759297024415e-10
Psmd6	3.87873523723918e-15	-0.302017	0.963	0.994	1.3258292787931e-10
Csrp2	3.94432397295303e-15	-0.36531	0.977	0.989	1.34824882043481e-10
Adam19	3.9897515685859e-15	0.504928	0.963	0.848	1.36377688117403e-10
Cd9	4.11555974184939e-15	0.414019	0.968	0.978	1.40678063095896e-10
Tma7	6.51246149524557e-15	-0.265899	0.995	1	2.22608958830484e-10
Mrpl36	6.55286669721148e-15	-0.257565	0.778	0.955	2.23990089444083e-10
Rpl4	6.82368184251898e-15	0.288322	1	1	2.33247092740984e-10
Arhgef7	7.37360707341368e-15	0.437795	0.986	0.955	2.52044636983426e-10
Ybx1	9.08929995654422e-15	-0.45086	0.986	1	3.10690451114595e-10
Idh1	9.43307309197004e-15	-0.363765	0.829	0.961	3.2244130442972e-10
Sdc4	9.4954810581384e-15	0.273357	0.551	0.264	3.24574533529287e-10
Itm2a	9.76554206664976e-15	-0.418629	0.833	0.955	3.33805758922222e-10
Klhl6	9.78397813334023e-15	-0.381991	0.954	0.994	3.34435940553836e-10
Cox6a1	1.05611605356576e-14	-0.263973	0.995	1	3.61001589429849e-10
Nasp	1.37531954186957e-14	-0.348737	0.949	1	4.70111725801856e-10
Tlr12	1.42478134730747e-14	0.376677	0.681	0.455	4.8701876013664e-10
Epor	1.58733273850941e-14	0.326192	0.579	0.303	5.42582076677288e-10
Hnrnpu	1.99493224517567e-14	-0.367031	0.968	1	6.81907740045949e-10
Ccdc124	2.01172248851003e-14	-0.265756	0.87	0.972	6.87646981022499e-10
Skil	2.1184941696716e-14	-0.260279	0.847	0.983	7.24143677077146e-10
Atp13a2	2.14323688853149e-14	-0.295346	0.588	0.916	7.32601233237833e-10
Rps18	2.18847489677377e-14	0.29854	1	1	7.48064489215209e-10
mt.Co1	2.38650817738186e-14	-0.452517	1	1	8.15756225192666e-10
Psmd7	2.68135283006837e-14	-0.298549	0.977	1	9.16540024373969e-10
Gpihbp1	3.11952807057034e-14	0.315603	0.708	0.483	1.06631708508235e-9
Psma1	3.2910144624177e-14	-0.296631	0.981	1	1.12493456354362e-9
Ptprm	3.86560857784141e-14	0.473323	0.991	0.978	1.32134232407775e-9
Ncbp2	3.92828757743783e-14	-0.263833	0.759	0.961	1.3427672597198e-9
Frrs1	3.93125647497052e-14	-0.323451	0.606	0.899	1.34378208827442e-9
Hk2	4.15959348707327e-14	0.343573	0.903	0.73	1.42183224575138e-9
St6gal1	4.74015480336608e-14	-0.274252	0.565	0.888	1.62027971488659e-9
Alg3	5.03865905545324e-14	-0.255945	0.537	0.865	1.72231443833503e-9
Casp3	5.73577361367568e-14	-0.284672	0.907	0.994	1.96060213662662e-9
Snrk	6.07861256617181e-14	0.442198	0.986	0.949	2.07779134736885e-9
Sfpq	6.19850451964875e-14	-0.287522	0.833	0.989	2.11877281490633e-9
Adk	8.03012624251717e-14	-0.285672	0.611	0.876	2.74485775221722e-9
Siva1	9.60974669908013e-14	-0.28318	0.796	0.972	3.28480361667957e-9
Gpx1	9.6513583625337e-14	-0.330573	1	1	3.29902731548127e-9
Rpl23	1.01638383898869e-13	0.283009	1	1	3.47420323843115e-9
Rpl23.1	1.01638383898869e-13	0.283009	1	1	3.47420323843115e-9
Rpl23.2	1.01638383898869e-13	0.283009	1	1	3.47420323843115e-9
Col5a2	1.02776430072856e-13	-0.314169	0.477	0.826	3.51310393275037e-9
Arhgef28	1.05317634889063e-13	0.510638	0.931	0.865	3.59996739577795e-9
Lyl1	1.15854402658323e-13	-0.324148	0.796	0.955	3.96013519166679e-9
Ssrp1	1.2095945883421e-13	-0.293227	1	0.989	4.13463622187097e-9
Mcm5	1.2365363044724e-13	-0.405348	0.912	0.989	4.22672839594755e-9
Sqle	1.25001185597766e-13	-0.420799	0.769	0.949	4.27279052610282e-9
Phgdh	1.43222784882296e-13	-0.403782	0.463	0.781	4.89564123284665e-9
Uba5	1.74967250369513e-13	-0.312009	0.63	0.876	5.9807305521307e-9
Dtymk	1.76536206610942e-13	-0.266979	0.931	1	6.03436061437521e-9
Usp11	1.82763197556165e-13	0.382412	0.699	0.64	6.24721161886485e-9
Nedd9	1.86784353822356e-13	-0.456855	0.87	0.972	6.38466278235577e-9
Rpl3	2.15662754807717e-13	0.351105	1	1	7.37178428483737e-9
Rnf167	2.63562771995752e-13	0.523729	0.866	0.742	9.0091026723588e-9
Adipor1	2.86768846187651e-13	0.368954	0.995	0.989	9.80233270038629e-9
Hmgn1	2.999976053845e-13	-0.262827	0.995	1	1.0254518147253e-8
Rrm1	3.2840266942094e-13	-0.358447	0.954	1	1.12254600461466e-8
Itga3	3.31796143746766e-13	0.362907	0.764	0.674	1.1341455785552e-8
Mecom	3.74602031012779e-13	-0.346798	0.884	0.989	1.28046466240788e-8
Rpa1	4.17067705588996e-13	-0.342987	0.838	0.972	1.42562083124431e-8
Bcl2	4.44807459730798e-13	0.339738	0.736	0.562	1.52044085885182e-8
Cd40	4.92491844027156e-13	-0.262034	0.431	0.781	1.68343562125362e-8
Dgkz	4.99600640419968e-13	0.284035	0.991	0.966	1.70773490908353e-8
Dynll1	5.11131697043325e-13	-0.286397	1	1	1.74715036683349e-8
Hey1	5.14430997084234e-13	-0.454448	0.884	0.972	1.75842803423333e-8
Etv5	5.22707288791353e-13	0.389773	0.787	0.579	1.7867180545466e-8
Scn8a	5.35280448502832e-13	0.30025	0.472	0.169	1.82969562907238e-8
Spc24	5.50878784476604e-13	-0.259444	0.708	0.921	1.88301386109793e-8
Peak1	5.6354022534787e-13	0.364791	0.921	0.781	1.92629319828409e-8
Npr3	5.86933079269026e-13	-0.335157	0.69	0.893	2.00625465155739e-8
Atp1a1	5.95345679067314e-13	-0.260317	0.792	0.983	2.03501060018789e-8
Elk3	6.00648174055765e-13	0.275524	1	1	2.05313558855741e-8
St3gal5	6.5539982058025e-13	-0.383642	0.745	0.944	2.24028766670741e-8
Cdc42ep2	7.89998033873245e-13	0.44936	0.681	0.438	2.70037127938553e-8
Mlf2	8.48992377363532e-13	-0.271536	0.968	0.994	2.90202574430402e-8
Psmc1	8.84763428747179e-13	-0.269423	0.991	1	3.02429835214361e-8
Trib3	9.34996235930091e-13	0.326481	0.403	0.112	3.19600413365624e-8
Il16	9.79851501039598e-13	0.300491	0.616	0.371	3.34932840085355e-8
Fam102a	1.00476552112719e-12	0.340099	0.829	0.573	3.43448950431695e-8
Tnfaip8l1	1.03813982159937e-12	0.392562	0.903	0.809	3.54856953819098e-8
Ciapin1	1.06283885164493e-12	-0.25621	0.815	0.983	3.6329957626927e-8
Gcsh	1.09483613300839e-12	-0.307373	0.875	0.983	3.74236886984927e-8
Msmo1	1.15057613739066e-12	-0.458684	0.769	0.916	3.93289935282875e-8
Ctsz	1.17485528962905e-12	0.384666	0.94	0.921	4.01589035101002e-8
Dpysl3	1.19734412311706e-12	-0.343698	0.694	0.938	4.09276168163875e-8
Hsp90b1	1.34084334263459e-12	-0.306988	1	1	4.58327071379356e-8
Icam1	1.52630387691337e-12	0.540556	0.815	0.652	5.21721191206528e-8
Phldb1	1.57696367119191e-12	0.316901	0.838	0.787	5.39037722086819e-8
Rcn1	1.58451964579849e-12	-0.329879	0.921	0.989	5.41620505326841e-8
Cib1	1.62783829114593e-12	-0.296188	0.769	0.961	5.56427684679501e-8
Rnh1	1.7371454866263e-12	-0.3642	0.676	0.899	5.937910702386e-8
Shc1	1.86842144629438e-12	0.337445	0.981	0.994	6.38663818772344e-8
Abcg1	1.97634189093525e-12	0.529625	0.935	0.781	6.75553185159489e-8
Wbp5	2.02168524804433e-12	-0.346456	0.977	1	6.91052451486511e-8
Klf10	2.04545696200134e-12	0.457843	0.898	0.865	6.99178098751299e-8
Mthfd1l	2.16385310575173e-12	0.394435	0.866	0.787	7.39648268608058e-8
Tmem2	2.17170168840202e-12	-0.45252	0.972	0.994	7.42331071129579e-8
Arrdc3	2.18692696138571e-12	0.365923	0.935	0.904	7.47535373940864e-8
Ctps	2.23602973272392e-12	-0.359706	0.769	0.944	7.64319683239691e-8
Plaur	2.29331665517693e-12	-0.293305	0.472	0.787	7.8390149907258e-8
Camk2d	2.31328491821292e-12	-0.274173	0.773	0.961	7.90727050743541e-8
Renbp	2.60868622389351e-12	0.314052	0.833	0.674	8.91701125051279e-8
Mdh2	2.70740716802774e-12	-0.286968	1	1	9.25445918175241e-8
Ehd1	2.7224795981314e-12	-0.326495	0.829	0.961	9.30597976233275e-8
Jagn1	2.79390696906442e-12	-0.253028	0.699	0.938	9.550132801656e-8
Slc12a7	2.80587121229815e-12	-0.27413	0.519	0.848	9.59102897787754e-8
Prelid1	2.91283660862804e-12	0.285329	1	1	9.95665809561235e-8
Rps4x	3.06743628541527e-12	0.316462	1	1	1.04851107108065e-7
Gm9843	3.08681680169136e-12	0.262356	1	1	1.05513571915414e-7
Slc38a1	3.28532109943943e-12	-0.27734	0.917	1	1.12298845821039e-7
Mvd	3.30858743234594e-12	-0.308842	0.495	0.798	1.13094135612449e-7
Map2k1	3.55697030105459e-12	0.358476	0.968	0.944	1.21584358830648e-7
Bex1	3.70589746496562e-12	-0.272192	0.769	0.949	1.26674987147455e-7
Umps	3.71946878972734e-12	-0.356864	0.75	0.927	1.2713888217046e-7
Fkbp4	3.7908935589328e-12	-0.332587	0.991	1	1.29580323631441e-7
Ptprb	3.88579118807687e-12	-0.411415	0.921	0.994	1.32824114390844e-7
Gsap	4.41512260921964e-12	0.337006	0.398	0.14	1.50917721028346e-7
Marcksl1	4.56734199781184e-12	-0.259808	1	1	1.56120884169204e-7
Ccne1	4.96024647148112e-12	-0.346959	0.329	0.68	1.69551144888168e-7
Edn1	5.09910361885034e-12	-0.545431	0.454	0.753	1.74297559899542e-7
Vegfc	5.7335874365415e-12	-0.300692	0.708	0.944	1.95985485755862e-7
Bop1	5.86909949660873e-12	-0.328633	0.718	0.916	2.0061755899308e-7
Srsf3	6.46075005040233e-12	-0.25599	1	1	2.20841358222852e-7
Letm1	6.65419632083237e-12	-0.278948	0.625	0.899	2.27453738638692e-7
Mdh1	6.81354240651544e-12	-0.293086	0.963	0.989	2.32900506539511e-7
Tmem97	7.19162464223399e-12	-0.273931	0.69	0.904	2.45824113520842e-7
X2810025M15Rik	7.25330039987467e-12	0.295434	1	0.989	2.47932314268516e-7
Fblim1	7.38269079871694e-12	-0.335502	0.787	0.949	2.52355136881742e-7
Samsn1	7.39587788019549e-12	0.272646	0.792	0.545	2.52805897700842e-7
Hyal2	8.12707009650458e-12	-0.287755	0.944	1	2.77799510038719e-7
Bex3	8.32318286625865e-12	-0.367858	0.991	1	2.84503036734453e-7
Srsf6	8.32827778164443e-12	-0.260042	0.991	1	2.8467719113217e-7
Zeb1	8.62114554388373e-12	0.399729	0.954	0.916	2.94687996981034e-7
Hpcal1	8.71839518435888e-12	0.351228	0.833	0.753	2.98012184191755e-7
Ptges3	8.80771006506679e-12	-0.275954	0.995	1	3.01065145444113e-7
Gps1	9.32400385870387e-12	-0.255783	0.935	0.972	3.18713099898216e-7
Hjurp	9.65951009446809e-12	0.589863	0.991	0.983	3.30181374049108e-7
Hjurp.1	9.65951009446809e-12	0.589863	0.991	0.983	3.30181374049108e-7
Gpaa1	9.72504663926536e-12	-0.276947	0.75	0.949	3.32421544223369e-7
Lamp1	1.0845132836867e-11	-0.399816	0.884	0.983	3.70708330629787e-7
Uaca	1.32630440060971e-11	0.388679	0.94	0.933	4.53357370216413e-7
Mcm4	1.36385305847326e-11	-0.396225	0.907	0.983	4.66192252447328e-7
Mgat2	1.38845048154662e-11	-0.280136	0.806	0.978	4.74600143602265e-7
Rpn2	1.39542202973569e-11	-0.289362	0.991	1	4.76983158204253e-7
Gm6560	1.55775969638432e-11	0.571369	1	0.994	5.32473419418089e-7
Cox7a2l	1.57683822312938e-11	0.317886	0.986	0.994	5.38994841430084e-7
Gmppb	1.71016110690078e-11	-0.259082	0.458	0.77	5.84567269560825e-7
Ywhab	1.73316704035371e-11	-0.280142	1	1	5.92431157733705e-7
Stab1	1.74134122219218e-11	0.544415	1	0.983	5.95225256569732e-7
Dlc1	1.84830967244349e-11	0.32191	0.935	0.826	6.31789212234634e-7
Rgl1	1.98278539367149e-11	0.339596	0.852	0.719	6.77755703264788e-7
Mrfap1	1.99521825738839e-11	-0.283932	0.991	1	6.82005504740501e-7
Cnot9	2.02412737370397e-11	-0.315284	0.935	0.983	6.91887218879491e-7
Klhl13	2.06137384581096e-11	-0.277817	0.514	0.809	7.04618807975104e-7
Tyms	2.20142340242273e-11	-0.335851	0.907	0.978	7.52490547416138e-7
Epb41l5	2.39347389499469e-11	-0.250515	0.523	0.826	8.18137246787086e-7
Rbpms2	2.39573351706468e-11	-0.265707	0.704	0.916	8.18909630803048e-7
H2.D1	2.39583953741673e-11	-0.294753	0.56	0.865	8.18945870679788e-7
H2.D1.1	2.39583953741673e-11	-0.294753	0.56	0.865	8.18945870679788e-7
Plat	2.85714297050253e-11	-0.398705	0.491	0.781	9.76628610177175e-7
Bysl	2.86216619237962e-11	-0.302686	0.685	0.899	9.78345647879203e-7
Rhoj	2.989078486253e-11	0.33869	0.991	0.966	1.02173e-06
Rpl18a	3.03207556934907e-11	0.257827	1	1	1.03642e-06
Ets1	3.20827028821448e-11	0.400714	1	1	1.09665e-06
Hhex	3.40514742365062e-11	0.342661	0.954	0.978	1.16395e-06
Cnot6l	3.50961723843735e-11	0.315352	0.875	0.787	1.19966e-06
Tagln2	3.51016861665167e-11	0.407844	1	1	1.19985e-06
Asph	3.9869337825129e-11	0.329455	0.949	0.933	1.36281e-06
Ndn	4.01422567184358e-11	-0.346307	0.921	0.989	1.37214e-06
Hspe1	4.21409279466018e-11	-0.284281	0.991	1	1.44046e-06
Plekhg1	4.64599707603106e-11	0.382536	0.889	0.831	1.58809e-06
Ptp4a3	4.90195715199599e-11	0.643473	0.968	0.972	1.67559e-06
Plcb4	5.30704762954176e-11	0.308978	0.782	0.579	1.81406e-06
Txnip	5.51101619978197e-11	-0.374376	0.861	0.955	1.88378e-06
Ccnd1	5.57999347940058e-11	0.56064	0.838	0.736	1.90735e-06
Thsd1	5.68179984351363e-11	0.350478	1	0.994	1.94215e-06
Eif4a2	6.08836259722248e-11	0.354708	1	1	2.08112e-06
Tpm4	6.43563571702327e-11	0.261866	1	1	2.19983e-06
Adgrg1	6.56260654939171e-11	-0.325567	0.278	0.612	2.24323e-06
Lpar6	6.64784114354857e-11	0.293941	0.991	0.994	2.27237e-06
Mapk8ip3	7.10768851366339e-11	0.347905	0.875	0.843	2.42955e-06
Gas7	8.53794634653437e-11	0.5312	0.792	0.584	2.91844e-06
Scd2	8.56022593473102e-11	-0.33741	0.954	1	2.92606e-06
Tek	9.49012198950575e-11	-0.330373	0.931	0.994	3.24391e-06
Slc38a2	1.26408379651775e-10	-0.360462	0.958	1	4.32089e-06
Ppil1	1.29116132372215e-10	-0.260293	0.856	0.978	4.41345e-06
Ostc	1.33437846694462e-10	-0.260347	0.991	1	4.56117e-06
Dnmt3a	1.34601247170767e-10	-0.269087	0.829	0.983	4.60094e-06
Gab1	1.44051598308121e-10	0.347777	0.819	0.719	4.92397e-06
Ninj1	1.46425832946595e-10	-0.277877	0.644	0.893	5.00513e-06
Tm9sf3	1.54070887905858e-10	-0.256168	0.875	0.978	5.26645e-06
Vldlr	1.61530071447317e-10	0.384176	0.792	0.629	5.52142e-06
Cd82	1.7422197316952e-10	0.307942	0.579	0.292	5.95526e-06
Actr1a	1.85470439411965e-10	-0.288159	0.944	0.989	6.33975e-06
Hk1	1.8868053082379e-10	0.395056	0.958	0.933	6.44948e-06
Arf2	1.9343287294491e-10	-0.266007	0.565	0.831	6.61192e-06
Spry4	2.02790580352767e-10	0.378803	0.681	0.444	6.93179e-06
Fam114a2	2.12161967166226e-10	0.261046	0.921	0.955	7.25212e-06
Tcf4	2.12213658598912e-10	0.351598	1	0.989	7.25389e-06
Ccnl2	2.67628806861773e-10	0.39715	0.986	0.989	9.14809e-06
Psmd1	2.68395862892274e-10	-0.305392	0.981	0.994	9.17431e-06
Cbx5	2.70992582001857e-10	-0.313313	0.991	0.994	9.26307e-06
Ccar1	3.09575056687428e-10	-0.261978	0.94	0.989	1.05819e-05
Tecpr1	3.1311560537038e-10	0.405304	0.898	0.831	1.07029e-05
Kdm5b	3.22731197730653e-10	0.374224	0.986	0.949	1.10316e-05
Myl9	3.29178924721967e-10	-0.475081	0.69	0.882	1.1252e-05
Gnb4	3.31577348211838e-10	0.357815	0.935	0.955	1.1334e-05
Ubtd1	3.42302232931733e-10	0.261486	0.759	0.775	1.17006e-05
Synpo	3.73427577438861e-10	-0.284172	0.347	0.646	1.27645e-05
Lcp2	3.79958962657333e-10	0.348232	0.593	0.343	1.29878e-05
Odc1	3.87740956251594e-10	0.38027	0.81	0.758	1.32538e-05
Anxa3	3.95519167235117e-10	-0.356533	0.991	0.994	1.35196e-05
Pik3r1	3.99207145287157e-10	0.265182	0.801	0.809	1.36457e-05
Pcdh12	4.21596469363896e-10	0.408156	0.884	0.787	1.4411e-05
Bcar3	4.51094652292336e-10	0.342056	0.806	0.747	1.54193e-05
Cse1l	4.57841336834255e-10	-0.271536	0.954	1	1.56499e-05
P4ha2	4.83726999236212e-10	0.430715	0.685	0.545	1.65348e-05
Ogdh	4.86197697651804e-10	-0.284264	0.894	0.966	1.66192e-05
Klf7	4.94733794631745e-10	0.308148	0.972	0.983	1.6911e-05
Lrp11	5.26884534744372e-10	0.396639	0.866	0.764	1.801e-05
Ddost	6.05160349429978e-10	-0.255222	0.986	1	2.06856e-05
Tjap1	6.30104429869165e-10	0.281877	0.81	0.781	2.15382e-05
Por	6.32203986596455e-10	-0.331011	0.806	0.949	2.161e-05
Dcbld1	6.60195110237654e-10	0.346246	0.912	0.865	2.25668e-05
D8Ertd82e	7.12873556300915e-10	0.342953	0.884	0.77	2.43674e-05
Ash2l	8.75467625917272e-10	-0.252306	0.62	0.86	2.99252e-05
Heg1	9.07571148292928e-10	-0.383514	0.852	0.938	3.10226e-05
Kdm5a	9.85238139365216e-10	0.309007	0.981	1	3.36774e-05
X2900026A02Rik	1.04342344213733e-9	0.316073	0.782	0.815	3.56663e-05
Ran	1.05131309311624e-9	-0.251111	1	1	3.5936e-05
Stmn1	1.1417991429345e-9	-0.296528	0.995	1	3.9029e-05
Dnajc9	1.14932934760873e-9	-0.290253	0.782	0.927	3.92864e-05
Prps1	1.158376429678e-9	-0.250158	0.62	0.871	3.95956e-05
Acer2	1.19859160945218e-9	0.39691	0.963	0.938	4.09703e-05
Ldlr	1.2507870413131e-9	-0.332344	0.542	0.803	4.27544e-05
Wars	1.30557301277774e-9	-0.260307	0.861	0.978	4.46271e-05
Rps6	1.35827094874544e-9	0.266401	1	1	4.64284e-05
Rps6.1	1.35827094874544e-9	0.266401	1	1	4.64284e-05
Alox5	1.41422976365016e-9	0.407458	0.375	0.18	4.83412e-05
Ifitm3	1.44680775727776e-9	-0.285191	0.815	0.944	4.94548e-05
Lta4h	1.57231149768585e-9	0.326919	0.981	1	5.37448e-05
Psmd2	1.60741690025488e-9	-0.289867	0.986	1	5.49447e-05
Rnf19a	1.86931652965809e-9	0.29783	0.912	0.865	6.3897e-05
Rangap1	1.90714988687431e-9	-0.276734	0.907	0.994	6.51902e-05
Hmox1	2.01913288030331e-9	0.300659	0.801	0.758	6.9018e-05
Tuba1a	2.02920013015961e-9	-0.301766	1	1	6.93621e-05
Mn1	2.22715740027251e-9	-0.406018	0.579	0.843	7.61287e-05
Idi1	2.53189868159851e-9	-0.260973	0.565	0.826	8.65454e-05
Slc18a2	2.67147569990964e-9	-0.279707	0.722	0.933	9.13164e-05
Baz1b	2.69667834261762e-9	-0.252157	0.912	0.989	9.21779e-05
Akap12	2.94347113929463e-9	0.470197	0.968	0.938	0.000100614
Wsb1	2.94999314123452e-9	0.310607	1	0.978	0.000100837
Clptm1	2.98746579896925e-9	-0.259711	0.866	0.983	0.000102118
Cdca7	3.00002535983652e-9	-0.294257	0.852	0.966	0.000102547
Zmynd8	3.16502759321269e-9	0.297882	0.977	0.949	0.000108187
Sfrp2	3.4887288119265e-9	-0.49096	0.324	0.556	0.000119252
Nudt9	3.56752485250432e-9	0.273754	0.935	0.949	0.000121945
Fndc3a	3.57838750378767e-9	0.258437	0.921	0.933	0.000122316
Lima1	3.70777634002515e-9	-0.253449	0.699	0.899	0.000126739
Csgalnact1	3.88114506113752e-9	0.273775	0.708	0.629	0.000132665
Gpx3	4.16611126688952e-9	0.556143	0.968	0.961	0.000142406
Slc18a1	4.25054987075723e-9	0.28006	0.468	0.309	0.000145292
Wdr18	4.36614338634382e-9	-0.25842	0.88	0.983	0.000149244
Xbp1	4.41476892757465e-9	0.339791	0.995	0.994	0.000150906
Hspd1	4.42061852454609e-9	-0.303903	0.991	1	0.000151106
Brd3	4.55847209912388e-9	-0.254913	0.981	0.989	0.000155818
Cnot6	4.56680359414717e-9	-0.265554	0.676	0.876	0.000156102
Igsf3	4.6059522699431e-9	-0.274818	0.648	0.882	0.000157441
Smarcc1	4.6235495788995e-9	-0.278768	0.884	0.972	0.000158042
Tmem109	5.02546117320055e-9	-0.251361	0.866	0.961	0.00017178
Map4k2	5.16490634356519e-9	0.323327	0.949	0.921	0.000176547
Neurl3	5.31617712506241e-9	-0.284258	0.134	0.399	0.000181718
Sorcs2	5.42357390317434e-9	0.280379	0.514	0.287	0.000185389
Cdh13	6.23054899016036e-9	0.337587	0.394	0.225	0.000212973
Prickle3	6.3054755809927e-9	0.296812	0.704	0.624	0.000215534
Coro1b	6.45296096886245e-9	0.391842	0.995	1	0.000220575
Chaf1b	6.58435713974286e-9	-0.267765	0.644	0.882	0.000225066
Hnrnpm	7.23139694828312e-9	-0.250841	1	1	0.000247184
Rsrp1	7.44184389889802e-9	0.419127	0.986	1	0.000254377
Anp32b	7.6460727665362e-9	-0.264804	0.991	0.994	0.000261358
Mcam	7.73310967514736e-9	0.41597	0.977	0.949	0.000264333
Bcl2l11	8.07189605582308e-9	0.316834	0.708	0.522	0.000275914
Trib1	8.69603512868499e-9	0.290004	0.829	0.702	0.000297248
Aars	9.11486524443171e-9	-0.265161	0.875	0.955	0.000311564
Chst15	9.14810292428705e-9	0.279549	0.648	0.517	0.0003127
Cald1	9.16027994008959e-9	-0.29594	0.972	0.983	0.000313117
Elovl1	9.42769992517886e-9	-0.271547	0.829	0.938	0.000322258
Nfkbiz	9.50554076327453e-9	0.328661	0.657	0.522	0.000324918
Apbb2	9.62351748178332e-9	0.37445	0.935	0.843	0.000328951
Sae1	9.65328434635579e-9	-0.257232	0.972	1	0.000329969
Rnf144a	1.06666206570659e-8	0.296709	0.856	0.758	0.000364606
Nup93	1.18690076587002e-8	-0.259955	0.847	0.972	0.000405706
Tspan15	1.23791472241242e-8	0.303133	0.606	0.483	0.000423144
Slc38a10	1.32031983103796e-8	0.309231	0.981	0.994	0.000451312
Ppm1g	1.33316798145483e-8	-0.282828	0.931	0.966	0.000455703
Wrb	1.39980135735871e-8	-0.257311	0.713	0.893	0.00047848
X2810417H13Rik	1.48145471999051e-8	-0.256607	0.884	0.989	0.000506391
Rplp0	1.66133547084869e-8	0.256474	1	1	0.000567878
Gys1	1.6864968958187e-8	0.319513	0.796	0.725	0.000576478
Plcg1	1.68882616439283e-8	0.305561	0.986	0.989	0.000577275
Rpn1	1.76769854581057e-8	-0.262786	0.986	1	0.000604235
Dock9	1.97748918068097e-8	0.271918	0.921	0.837	0.000675945
Rbp1	2.00639288015601e-8	0.277469	0.653	0.792	0.000685825
Dok4	2.13544341015609e-8	0.356816	0.806	0.809	0.000729937
Naa15	2.21048900292544e-8	-0.256152	0.898	0.978	0.000755589
Slc43a3	2.2559183927576e-8	-0.26363	0.903	0.966	0.000771118
Bambi	2.34026054893574e-8	-0.253332	0.921	0.989	0.000799948
Actr1b	2.36371205230849e-8	-0.262796	0.935	0.983	0.000807964
Pxdn	2.39229133890872e-8	0.350608	0.991	0.989	0.000817733
Ubald1	2.48479578899458e-8	0.300159	0.944	0.882	0.000849353
Epha2	2.492355418896e-8	0.352953	0.769	0.674	0.000851937
Impdh1	2.8017515087706e-8	0.261562	0.935	0.876	0.000957695
Mmp14	3.12404706749562e-8	-0.353203	0.907	0.989	0.00106786
Ano6	3.32596012285322e-8	-0.259695	0.88	0.983	0.00113688
Igf1r	3.68111326228546e-8	0.303542	0.968	0.91	0.00125828
Stxbp1	3.75132336585043e-8	0.331697	0.884	0.888	0.00128228
Lyn	3.81158240254383e-8	0.260391	0.921	0.916	0.00130288
Cd34	4.11745805226431e-8	-0.338759	0.995	1	0.00140743
Clcn3	4.68239587658949e-8	0.324873	0.861	0.798	0.00160054
Lpp	5.2601961524228e-8	0.33031	1	0.994	0.00179804
Oat	5.96881264414674e-8	-0.287235	0.903	0.989	0.00204026
Cyp26a1	6.22289726001067e-8	-0.316437	0.611	0.854	0.00212711
Asf1b	6.52476455344369e-8	-0.252288	0.653	0.831	0.0022303
Laptm5	7.16430510326838e-8	-0.295196	0.611	0.798	0.0024489
Serp1	7.18548104726611e-8	-0.257964	0.972	0.994	0.00245614
Slc31a2	7.55262247090617e-8	0.262464	0.847	0.865	0.00258164
Cdh5	7.84583128593382e-8	-0.269024	1	1	0.00268186
Atf4	9.20147202386675e-8	0.282088	0.991	0.983	0.00314525
Rbm39	1.01664897446898e-7	0.257548	1	1	0.00347511
Tnfrsf26	1.12996761579848e-7	-0.384659	0.176	0.416	0.00386246
Hn1	1.1601875812818e-7	-0.250796	0.981	1	0.00396575
Meg3	1.20378841214858e-7	0.664898	0.917	0.916	0.00411479
Agap3	1.2953913950004e-7	0.259827	0.81	0.697	0.00442791
Coro1c	1.70007154481215e-7	0.28929	1	0.994	0.00581118
Cldn5	1.79232133984448e-7	0.255971	1	1	0.00612651
Sema6a	1.7943485129141e-7	0.288742	0.833	0.781	0.00613344
Pecam1	1.89323074975163e-7	0.35037	1	1	0.00647144
Arhgef3	2.01707879371133e-7	0.287956	0.731	0.635	0.00689478
Dram2	2.05523814202044e-7	0.264748	0.958	0.955	0.00702522
Rac1	2.36393946294882e-7	-0.39392	0.907	0.978	0.00808042
Cotl1	2.56117877174627e-7	0.256333	0.972	0.989	0.00875462
Cdv3	2.73011505407674e-7	-0.266156	0.995	0.994	0.00933208
Ivns1abp	2.90153731950132e-7	0.35419	1	0.994	0.00991803
RP23.451B4.1	3.153709545193e-7	0.251607	0.458	0.258	0.01078
Agpat4	3.33473620142586e-7	0.278958	0.875	0.871	0.0113988
Gypc	3.77846958294283e-7	-0.272084	0.81	0.944	0.0129156
Srm	3.82788991381991e-7	-0.259385	0.917	0.994	0.0130845
Gapdh	4.08998006358404e-7	0.516082	1	1	0.0139804
Gapdh.1	4.08998006358404e-7	0.516082	1	1	0.0139804
Aprt	4.15232846915285e-7	-0.260568	0.949	0.983	0.0141935
Hip1	5.18320184290211e-7	0.275856	0.991	0.994	0.0177172
Mbnl2	5.3333792435249e-7	0.251754	0.981	0.972	0.0182306
Lamc1	6.83417043267747e-7	0.276218	0.931	0.921	0.0233606
Gm26917	7.39603854793951e-7	0.727179	0.995	1	0.0252811
Braf	8.03068985332845e-7	0.265319	0.699	0.764	0.0274505
Rnf14	8.20614025032505e-7	0.268082	0.907	0.893	0.0280502
C130089K02Rik	8.9313792081435e-7	0.345821	0.444	0.382	0.0305292
Hmgb3	9.07798368923608e-7	-0.251167	0.981	1	0.0310304
Hid1	9.12315158448402e-7	0.336438	0.898	0.792	0.0311848
Lars2	9.22644906987521e-7	-0.27821	0.995	0.994	0.0315378
Gna11	9.2832348467196e-7	-0.251724	0.912	0.989	0.031732
Stk25	9.78762356034363e-7	0.281619	0.995	0.983	0.0334561
Pcna	1.04391e-06	-0.257055	0.968	0.989	0.0356829
Col4a1	1.07804e-06	0.275841	1	1	0.0368495
Ctsb	1.14724e-06	0.375878	0.995	0.983	0.039215
Limk2	1.50213e-06	0.292626	0.903	0.871	0.0513459
Tsc22d1	1.66186e-06	-0.474926	0.94	0.978	0.0568056
Junb	1.74482e-06	0.310589	0.866	0.865	0.0596414
Plekha1	1.76044e-06	0.257592	0.963	0.899	0.0601752
Scarb1	1.79295e-06	0.336783	0.972	0.938	0.0612867
Lipa	1.83817e-06	-0.290245	0.843	0.955	0.0628323
Jun	2.38179e-06	0.329223	1	0.966	0.0814143
Pcdh17	2.93629e-06	0.333326	0.843	0.775	0.100368
Mmp9	3.11976e-06	0.268604	0.185	0.253	0.10664
Dync1li1	3.42344e-06	0.256064	0.995	0.983	0.11702
Mmrn2	3.43148e-06	-0.304797	0.972	1	0.117295
Vsir	4.03601e-06	0.308759	0.685	0.551	0.137959
Ldb2	4.60909e-06	0.285137	0.963	0.983	0.157548
Smtn	4.63916e-06	0.275588	0.991	0.978	0.158576
Rlim	4.89461e-06	0.334215	0.995	0.989	0.167307
Kmt2e	5.12319e-06	0.257138	0.944	0.938	0.175121
Rab11fip3	5.81239e-06	0.274935	0.824	0.837	0.198679
Hmgcs1	5.94427e-06	-0.270173	0.866	0.949	0.203187
Brd8	6.04863e-06	0.315411	0.926	0.949	0.206754
RP24.286J21.7	6.84729e-06	0.297944	0.75	0.798	0.234054
mt.Rnr1	7.25736e-06	-0.284619	1	1	0.248071
Fmo1	7.25891e-06	-0.309056	0.806	0.91	0.248124
Zfp263	7.74238e-06	0.251096	0.722	0.747	0.26465
Bcl2l1	8.06131e-06	-0.269668	0.787	0.916	0.275552
Gas2l3	9.25053e-06	0.266548	0.796	0.646	0.316202
Sptbn1	9.33258e-06	0.274057	1	1	0.319006
March7	1.25704e-05	0.252822	0.963	0.961	0.429681
Rpl17	1.30919e-05	0.256772	1	1	0.447508
Abcc4	1.3415e-05	0.286189	0.657	0.567	0.458551
X8430408G22Rik	1.46648e-05	0.317547	0.861	0.697	0.501272
Slc38a3	1.67509e-05	0.293488	0.301	0.163	0.57258
Gprc5a	1.68202e-05	0.271496	0.81	0.708	0.574948
Igfbp2	1.6992e-05	0.403104	0.986	0.978	0.580822
Lims1	2.04848e-05	0.253837	0.995	0.994	0.700212
Egr1	2.2925e-05	0.253813	0.532	0.354	0.783621
Klhl4	2.50159e-05	-0.265672	0.935	0.972	0.855093
Jak3	2.8755e-05	0.259136	0.912	0.843	0.982903
Dock6	3.14607e-05	0.286983	0.991	0.989	1
Cdc42ep4	3.70283e-05	0.313277	0.796	0.725	1
Sema6d	3.74396e-05	0.259011	0.907	0.899	1
Rpl9	4.37245e-05	0.257009	1	1	1
Klf6	4.61531e-05	0.285883	0.995	0.961	1
Actc1	5.14093e-05	-0.445722	0.088	0.236	1
Zfp652	6.23422e-05	0.256826	0.81	0.736	1
Rhoc	6.63055e-05	0.253903	1	0.994	1
Dock4	0.000110111	0.268081	0.782	0.708	1
Adora2a	0.000113658	0.258738	0.949	0.916	1
Adgrg3	0.000115767	0.253917	0.472	0.455	1
Vwa1	0.000118315	0.322692	0.407	0.275	1
Dhrs3	0.000122323	0.287313	0.731	0.646	1
Git2	0.000165356	0.252973	0.968	0.978	1
Tmem204	0.000193383	0.323669	0.963	0.921	1
Malat1	0.000204354	0.4536	0.949	0.966	1
Cdc20	0.000241169	-0.263425	0.81	0.916	1
Rpl3.ps1	0.000273607	0.257403	1	1	1
Gem	0.00030322	0.310234	0.426	0.438	1
Gaa	0.000593162	0.280496	0.741	0.719	1
Slc1a5	0.000641022	0.280678	0.773	0.82	1
Fos	0.00103306	0.523365	0.468	0.393	1
Bgn	0.0011166	0.26864	0.847	0.893	1
Gm13456	0.00631832	0.356958	1	1	1
Sgk1	0.00674604	0.336785	0.708	0.68	1
Zfp948	0.0105798	0.266012	0.833	0.854	1
Gsn	0.0119115	0.332708	0.333	0.343	1
