# Supplementary material for: The onset of circulation triggers a metabolic switch required for endothelial to hematopoietic transition
Source: Cell Rep. 2021 Dec 14;37(11):110103. doi: 10.1016/j.celrep.2021.110103 (PMC8692754; doi:10.1016/j.celrep.2021.110103)
Supplement: Table S2, Related to Figure 6. Top 100 genes differentially expressed for each of the 13 clusters identified by Louvain algorithm and shown in Figure 6B. Genes are ordered by p value. See Excel file “Table S2.xlsx.” [file mmc3.xlsx]

## Sheet: Figure 6 - Louvain Clusters DEG
Cluster 1			Cluster2			Cluster3			Cluster 4			Cluster 5			Cluster 6			Cluster 7			Cluster 8			Cluster 9			Cluster 10			Cluster 11			Cluster 12			Cluster 13
A_EC 1			V_EC 1			HE1			V_EC2 2			Hematopoietic			V_EC 3			HE 4			HE 3			Mesenchyme			V_EC 4			A_EC 2			V_EC 5			HE 2
Cluster 0 names	Cluster 0 pvals_adj	Cluster 0 logfoldchanges	Cluster 1 names	Cluster 1 pvals_adj	Cluster 1 logfoldchanges	Cluster 2 names	Cluster 2 pvals_adj	Cluster 2 logfoldchanges	Cluster 3 names	Cluster 3 pvals_adj	Cluster 3 logfoldchanges	Cluster 4 names	Cluster 4 pvals_adj	Cluster 4 logfoldchanges	Cluster 5 names	Cluster 5 pvals_adj	Cluster 5 logfoldchanges	Cluster 6 names	Cluster 6 pvals_adj	Cluster 6 logfoldchanges	Cluster 7 names	Cluster 7 pvals_adj	Cluster 7 logfoldchanges	Cluster 8 names	Cluster 8 pvals_adj	Cluster 8 logfoldchanges	Cluster 9 names	Cluster 9 pvals_adj	Cluster 9 logfoldchanges	Cluster 10 names	Cluster 10 pvals_adj	Cluster 10 logfoldchanges	Cluster 11 names	Cluster 11 pvals_adj	Cluster 11 logfoldchanges	Cluster 12 names	Cluster 12 pvals_adj	Cluster 12 logfoldchanges
Nid2	1.40647e-13	2.82776	Srm	9.28284e-11	1.69997	Igfbp3	1.59615e-06	3.06336	Aplnr	4.98223e-05	3.76717	Runx1	5.9377e-14	6.85247	Aplnr	7.86328e-08	4.28983	H19	1.15351e-07	1.41641	Maged2	1.43486e-08	1.65302	Col3a1	8.65164e-09	7.32184	Npm1	0.00121906	0.792307	Top2a	6.08214e-07	2.76406	Etv2	3.3163e-07	7.09666	Gja1	0.13374	1.95255
Abcg1	3.9969e-13	3.54756	Ldha	1.17597e-09	0.969133	Csrp1	2.01422e-06	1.62641	Ndufa8	0.000548322	0.762478	Adgrg1	1.1323e-11	5.92717	Dhrs3	3.39875e-05	3.45447	Slit2	2.36739e-06	3.70489	Epas1	1.43486e-08	3.40489	Ly6e	1.15204e-06	5.36586	Cenpe	0.00121906	2.41351	Gja5	1.96341e-06	6.31758	Hpgd	8.80648e-07	6.70204	Armcx2	0.13374	1.89174
Plk2	8.91883e-12	1.61451	Eno1	2.10099e-09	0.808225	Endod1	2.01422e-06	3.30807	Cct6a	0.000678608	0.532936	Sfrp2	3.30685e-11	5.5386	Nr2f2	8.66744e-05	3.02774	Ctsh	2.36739e-06	3.09256	Slc6a6	1.43486e-08	2.72755	Stxbp6	1.16215e-06	5.29959	Usp10	0.00121906	1.14378	Nusap1	1.96341e-06	3.71662	Bin1	5.16319e-06	2.29501	Rftn2	0.191024	3.57403
Prdm1	6.59422e-11	4.07788	Pa2g4	2.9869e-09	0.952559	Cnn2	2.01422e-06	0.980961	Rps2	0.000717473	0.373746	Slc18a2	3.20907e-10	3.57822	Stab2	8.66744e-05	5.11886	S100a11	2.36739e-06	2.13907	Gja4	1.43486e-08	5.46759	Mdk	1.49037e-06	1.38807	Aurka	0.00121906	2.45897	Slc6a6	1.96341e-06	2.69308	Hgsnat	1.08685e-05	3.71117	Pcdh12	0.191024	2.95501
Cd34	1.79502e-10	1.27379	Npm1	2.9869e-09	0.801002	Fhl2	2.01422e-06	3.50586	Nr2f2	0.00121433	2.5447	Ocln	3.20907e-10	5.18316	Icam1	0.000395805	2.65294	Gm7665	9.33291e-06	1.94606	Clec14a	1.43486e-08	3.50558	Col1a2	1.83129e-06	5.862	Ccnd1	0.0012583	2.84459	Prc1	2.19824e-06	3.53779	Nrp2	1.35383e-05	3.99944	Laptm4b	0.191024	1.27205
Tcf4	1.79502e-10	1.57746	Ncl	2.9869e-09	1.01577	Gata3	2.01422e-06	2.70971	Ncl	0.00140796	0.720948	Rbm38	6.24614e-10	2.52714	Nrp2	0.000614638	2.88049	Gja5	2.18277e-05	5.32469	Serpinf1	1.76339e-08	4.11495	Vcan	2.82777e-06	5.54983	Pimreg	0.00141384	2.01151	Kif23	2.67986e-06	3.0365	Sorcs2	1.57925e-05	4.88114	Efna1	0.191024	2.35037
Ets1	4.08356e-10	1.31205	Hmga1	5.12496e-09	1.10058	Tpm1	2.01422e-06	1.42995	Sgk1	0.00154551	2.30038	Gsta4	3.72353e-09	4.17486	Myo7a	0.000635743	2.6932	Plp2	2.2219e-05	1.43797	Nrp1	2.42026e-08	1.84862	Hand2os1	5.72964e-06	7.34141	Mif	0.00153725	0.877813	Nrp1	6.569e-06	1.83383	Gpc3	3.3554e-05	4.40456	Ppp1r2	0.191024	1.18258
Hbegf	1.65102e-09	3.23206	Eif5a	6.8279e-09	0.617844	Sat1	2.62093e-06	2.62266	Nhp2	0.00196305	0.80182	Pdcd4	3.81368e-09	3.17415	Gap43	0.000635743	1.58644	Myl9	2.2219e-05	3.69749	Gja5	9.5087e-08	6.03839	Dock7	8.12461e-06	4.53283	Nat10	0.00157266	2.23362	Tmem100	6.569e-06	5.63032	Colec12	4.12738e-05	3.82584	Ptp4a3	0.191024	2.13675
Gimap6	3.92645e-09	2.68121	Ptpn7	6.99996e-09	4.54799	Myl6	6.88874e-06	0.643021	Naa50	0.00285571	0.743406	Neurl3	6.88536e-09	5.80263	Lhx6	0.000694429	4.28264	Fmo1	2.2219e-05	3.45767	Fstl1	9.54985e-08	1.27067	Nkd1	8.36119e-06	4.66391	Hmga1	0.00157266	1.03476	Kif11	6.569e-06	2.85729	Zeb1	0.000103126	1.92853	Esam	0.191024	1.05023
Robo4	7.3955e-09	3.21027	Mif	1.00716e-08	0.888902	Plat	1.16157e-05	3.4607	Rbp1	0.00371102	1.85806	Calcrl	1.47177e-08	2.40384	Ptgs1	0.000903411	3.47453	Tceal9	3.34478e-05	1.21536	Tspan18	2.04068e-07	1.05425	Serpine2	9.87901e-06	3.5894	Fzr1	0.00241412	2.63072	Calcrl	6.569e-06	2.58917	Trp53	0.000181445	0.785155	Smagp	0.191024	2.27113
Dusp6	7.49565e-09	1.50446	Nhp2	1.10032e-08	1.07476	Nedd9	1.23561e-05	3.44782	Rps5	0.00371102	0.346939	Mycn	1.47177e-08	2.86402	Ralgapa2	0.000903411	2.80741	Myl6	3.81624e-05	0.716779	Plvap	2.421e-07	1.20251	Cdh11	1.03963e-05	5.69872	Sapcd2	0.00241412	3.59892	Vwf	6.91414e-06	4.53063	Fxyd6	0.000264437	3.05397	Hey1	0.191024	3.80055
Rell1	7.49565e-09	1.99848	Hspd1	1.15472e-08	0.978054	Sec61b	1.23561e-05	0.639153	Eef1d	0.00425541	0.488062	Ikzf2	2.89796e-08	4.76457	Tmem37	0.00133115	2.88471	Creg1	3.81624e-05	1.90566	Ehd4	4.07703e-07	2.05697	Dlk1	1.03963e-05	4.20443	Ipo5	0.00241412	0.976378	Gja4	6.91414e-06	5.24713	Dnaja2	0.000296878	0.839744	Tox2	0.223894	3.89051
Arhgap18	9.01206e-09	2.09597	Prmt5	1.63588e-08	1.44419	Dstn	1.9448e-05	0.949434	Rplp1	0.00439722	0.416761	Art4	3.68278e-08	4.95784	Sgk1	0.00206799	2.58714	Zfp69	3.81624e-05	1.70856	Tie1	4.3882e-07	1.57314	Postn	1.03963e-05	7.84372	Eif5a	0.00241412	0.554442	Hjurp	6.91414e-06	1.82731	Nnat	0.000366531	3.32167	Pea15a	0.229151	0.946609
Vwa1	2.28223e-08	4.87771	Ccnd1	6.08385e-08	2.8397	Gm14005	1.9448e-05	2.4088	Eif5a	0.00455215	0.429191	Serpinf1	4.13464e-08	3.78094	Ptpru	0.00219975	2.8592	Krtcap2	3.81624e-05	0.828074	Sox17	5.55365e-07	2.03005	Slc1a3	1.06615e-05	6.26295	C1qbp	0.00241412	0.811692	Sat1	7.46883e-06	3.37922	Srsf6	0.000366531	0.738344	Fam129b	0.251586	1.81285
Clec1b	8.63566e-08	3.07434	Uhrf1	8.06798e-08	1.05174	Ctsh	1.9448e-05	2.74774	Slc25a5	0.00499337	0.506544	Meis1	4.97465e-08	3.54265	Klk8	0.00307215	1.92211	Fn1	4.40578e-05	1.7582	Vwf	5.76939e-07	4.26661	Tmem108	1.10516e-05	4.86913	Nop16	0.00241412	1.23179	Cenpe	8.87694e-06	2.81248	Usp10	0.000366531	1.34037	Dll4	0.251586	3.4533
Eogt	9.04032e-08	2.12193	Phb2	8.39509e-08	0.725532	Pdlim7	1.9448e-05	0.847532	Rpl18	0.00628107	0.355399	Ptpn6	5.65669e-08	4.18921	Oit3	0.00691433	4.40869	Cd44	4.40578e-05	3.62073	Zfp69	6.4369e-07	2.01203	Epha7	1.2402e-05	5.84241	Pif1	0.00241412	3.69937	Col18a1	9.50131e-06	1.62298	Tmem255a	0.000384808	3.87346	Tuba1a	0.25333	0.769065
Tmem204	1.2173e-07	2.37628	Hsp90aa1	9.25e-08	0.608504	Selenom	1.9448e-05	1.9191	Coq7	0.00838369	1.09128	Krt18	8.48128e-08	5.10826	Susd1	0.00710056	2.90102	Hey1	4.41751e-05	3.57206	Ptprb	6.61652e-07	2.58508	Olfml3	1.29503e-05	5.25917	Ncapg	0.00241412	1.97717	Ckap2l	1.08229e-05	3.10818	Fbln1	0.000416198	1.78043	Sox7	0.25333	2.12578
Piezo2	1.95951e-07	2.84774	Cct8	1.65662e-07	0.622068	AU021092	2.33953e-05	3.59598	Rps3	0.00871953	0.310606	Cd44	1.17457e-07	4.12637	Mcu	0.00710056	2.24064	Pdlim1	4.41751e-05	3.15581	Pecam1	7.35102e-07	1.56753	Lgr4	1.97345e-05	3.84864	Gstk1	0.00241412	2.99578	Lifr	1.08229e-05	2.23418	Cnrip1	0.000429236	3.08005	Clic4	0.25333	0.867358
Flt4	2.3449e-07	1.35139	Asns	1.79439e-07	2.05995	Vegfc	2.35108e-05	3.13541	Ndufa12	0.00871953	0.50911	Sgf29	1.21709e-07	2.20905	Tgm2	0.00763215	2.10836	Mecom	6.04328e-05	2.9776	Tmem100	7.52467e-07	5.19803	Fabp5	1.97345e-05	2.13886	Ncl	0.00241412	0.91877	Pecam1	1.11778e-05	1.59241	2610318N02Rik	0.000511085	2.47217	Cd38	0.25333	1.60934
Asb4	3.21621e-07	2.32265	Slc16a3	2.5229e-07	1.92484	Myl9	2.60018e-05	3.2259	Psmd4	0.00947983	0.504289	Phgdh	2.10935e-07	2.98247	Tns3	0.00921178	2.12705	Gabarap	6.04807e-05	0.913766	Mecom	7.52467e-07	3.26492	Lrp1	2.08276e-05	5.12072	Rcc1	0.00241412	1.4765	Ehd4	1.30388e-05	2.05943	Cldn5	0.000511085	1.28047	Plk1	0.25333	2.10372
Gabarapl1	3.21621e-07	1.5176	Ddx39	2.5229e-07	0.895989	Vcl	2.60018e-05	1.39063	Nme4	0.00968133	1.60775	Fam198b	2.94471e-07	3.44563	Gatm	0.00921178	2.68993	Efnb2	6.38499e-05	2.5047	Cemip2	1.03624e-06	1.97792	Ugdh	2.14657e-05	2.78436	Eno1	0.00252844	0.733623	Pcsk5	1.34907e-05	4.43704	Ptprf	0.000522885	2.78495	Wdr1	0.25333	0.881956
Esm1	4.40595e-07	4.69511	Ndufa8	2.60313e-07	0.85853	Plaur	3.30655e-05	2.62553	Eif4a1	0.0100425	0.479418	Stat4	2.98364e-07	4.76765	Alad	0.0110491	0.950154	Rgs2	7.14117e-05	2.43654	Ctsl	1.10841e-06	1.44145	Smarca1	2.36555e-05	4.69976	Qtrt1	0.00263479	2.22173	Ccnf	1.48709e-05	3.30293	Abcf2	0.000610357	1.09066	Adora2a	0.25333	2.20579
Dok4	4.56447e-07	2.02203	Aplnr	4.47371e-07	3.97439	Pdia6	3.46704e-05	0.534048	Mif	0.0101359	0.622937	Csf1	3.68612e-07	4.18803	Reep1	0.0110491	2.35072	Gja4	7.14117e-05	4.55185	Ifitm3	1.10841e-06	2.24674	Twist2	2.57579e-05	5.93312	Pa2g4	0.00271856	0.81624	Plk1	2.00386e-05	2.4683	Lrp11	0.00063916	2.91503	C130074G19Rik	0.25333	3.14773
Rapgef4	5.21328e-07	2.64507	Ppa1	4.48129e-07	0.922134	Tceal9	3.58906e-05	1.03941	Mrpl46	0.0111269	0.96736	Creg1	5.38813e-07	2.01549	Gm13431	0.0131953	2.71212	Flna	8.79217e-05	1.14657	Rgs3	1.10841e-06	1.76192	Col9a1	2.7068e-05	7.16418	Dnph1	0.00355814	2.6268	Reep4	2.16148e-05	3.06998	Trp53i11	0.00065362	3.63302	Pafah2	0.25333	3.52398
Timp3	8.29406e-07	2.20013	Eif3i	5.77613e-07	0.701992	Cyp26a1	4.21529e-05	3.92701	Bop1	0.0112047	0.82558	Mllt3	6.12355e-07	3.21312	Tfpi	0.0171363	1.0941	Cavin3	9.31499e-05	1.64043	Mmrn2	1.2106e-06	1.92899	Pdgfra	2.7068e-05	6.57785	Cks2	0.0036989	1.17906	Col4a1	2.36751e-05	1.47158	Tal1	0.000686733	2.6851	Acadl	0.25333	2.14054
Hecw2	9.10376e-07	2.38243	Mybbp1a	6.00946e-07	0.975979	Foxc2	4.45971e-05	2.82352	Amotl1	0.0139049	1.01224	Smim3	6.37656e-07	3.59832	Dab2	0.0185072	2.01892	Txndc5	0.000134136	1.13182	Col18a1	1.30619e-06	1.6362	Pcdh18	2.7068e-05	4.63655	Psat1	0.00375237	1.70803	Grn	2.59388e-05	2.70387	Ebf1	0.000695456	3.6315	Cdkn1c	0.25333	2.45772
Abcc4	1.0001e-06	3.26267	Dctpp1	6.00946e-07	1.21611	Anxa3	4.90711e-05	1.28551	Npm1	0.014377	0.50172	Itgb3	7.12741e-07	4.49507	Ripply3	0.0189685	2.19611	Vwf	0.000158041	3.49092	F11r	1.7166e-06	1.21194	Tpst1	2.98348e-05	3.58424	Ldha	0.0055871	0.771371	Cep55	2.69882e-05	2.90713	Lgr4	0.000767104	4.15498	Oaz2	0.25333	1.04838
Kdr	1.33911e-06	1.17703	Slc25a5	6.00946e-07	0.668957	S100a11	4.91511e-05	1.72556	Rack1	0.0153459	0.340464	Hsd11b2	1.1852e-06	3.08652	Flrt2	0.019495	2.69643	Tmem100	0.000167231	4.12453	Nedd9	1.79592e-06	3.70507	Popdc2	2.98348e-05	6.56835	Rpl7l1	0.00590596	0.827243	Sost	2.71365e-05	4.01765	Pmp22	0.000817636	2.38344	Mpzl1	0.253474	0.79429
Plxnd1	2.51429e-06	1.03029	Dtl	6.00946e-07	1.92833	Prss23	4.94896e-05	2.67431	Polr1d	0.0155171	0.365935	Pdlim1	1.1852e-06	3.59286	Lbp	0.020936	2.62613	Sri	0.000167231	0.923385	Aplp2	1.79592e-06	1.08694	Ncam1	2.98348e-05	5.04602	Galk1	0.00590596	1.11583	Nkx2-3	2.71365e-05	4.58007	Fev	0.0008716	4.08326	Sh3bp5	0.253474	1.68216
Esam	2.65673e-06	0.837892	Odc1	6.00946e-07	2.40755	Camk2d	4.94896e-05	2.1079	Parp1	0.015574	0.668342	Ninj1	2.36646e-06	2.63392	Slc39a8	0.0215997	2.31876	Vegfc	0.00017217	3.17591	Cav1	1.92818e-06	4.2981	Fgfr2	3.33021e-05	6.29956	Ppil3	0.00590596	1.74834	Ube2c	2.72154e-05	2.4832	Mphosph10	0.0008716	1.89689	Robo4	0.253474	3.08646
Apold1	4.84087e-06	3.35465	Aldoa	9.82708e-07	0.594331	Hey1	5.16581e-05	3.29506	Impdh2	0.0155775	0.535164	Hoxa9	3.07759e-06	3.36795	Slc16a2	0.0241549	2.76459	2011-09-01	0.000173126	0.764928	Efna1	2.50231e-06	2.30526	Hmgn2	4.04097e-05	0.546708	Flt4	0.00637966	1.28151	Col4a2	2.73081e-05	1.57819	Ndufa7	0.000950871	0.933279	Tspan18	0.253474	0.838906
Sema6d	4.87988e-06	2.0001	Cct6a	1.13917e-06	0.590527	Kdelr3	5.197e-05	3.18765	Rpl23a	0.0170419	0.701599	Procr	3.35876e-06	3.13563	Adgrg3	0.0241887	2.70427	Hsbp1	0.000173126	0.788499	Col4a1	2.50231e-06	1.35625	Wnt5a	4.0509e-05	5.1277	Ppid	0.00643305	0.592535	Efna1	3.05965e-05	2.4277	Isyna1	0.000950871	1.95228	Idh2	0.253474	0.671745
Pgm2	6.05799e-06	1.33754	Eef1d	1.13917e-06	0.574303	Txndc5	5.53746e-05	0.93825	Rpf2	0.0170592	1.11759	Ttpa	3.35876e-06	3.11409	Lrrc32	0.0260678	2.06564	Fblim1	0.00018297	2.02258	Sat1	2.77719e-06	2.89662	Nnat	4.25794e-05	3.31904	Shmt2	0.00826682	1.30286	Mki67	3.05965e-05	2.42026	Gadd45g	0.00108088	3.24337	Cavin1	0.253474	1.96837
Lef1	6.28991e-06	2.49981	Rpl29	1.16021e-06	0.460375	Manf	6.79378e-05	0.779217	Icam1	0.0181803	1.83687	Plcg2	4.64401e-06	3.6209	Micu1	0.0264047	2.10791	Sec61b	0.000228322	0.638138	Rgs2	2.83884e-06	2.71694	Hmgn1	4.37104e-05	0.576395	Pno1	0.00932544	0.749676	Depdc1a	3.05965e-05	2.82176	Pcbp4	0.00109823	1.08314	Flywch1	0.253474	1.80172
Golm1	6.53495e-06	1.54764	Cnbp	1.19287e-06	0.558031	Cdkn1c	9.21528e-05	2.04439	Cct4	0.0192205	0.375936	Was	6.43564e-06	3.5523	Hebp1	0.0264047	2.13569	Clec14a	0.000250157	2.49961	Prex2	3.08859e-06	1.75535	Meis1	4.85625e-05	3.29929	Mthfd2	0.00972353	1.85128	Tie1	3.92252e-05	1.50499	Rasgrp3	0.00118446	1.4338	Smtn	0.257389	1.53812
Flt1	6.73046e-06	1.31756	Tpi1	1.20418e-06	0.746236	2004-09-01	9.21528e-05	3.0444	Cfdp1	0.0197203	0.410214	Bola2	6.66917e-06	1.06803	Homer3	0.0327025	1.07021	Ramp2	0.000276886	0.784366	Lama3	3.26802e-06	4.39505	Rbms3	4.88518e-05	4.10718	Nrp2	0.0104982	2.79215	Ptprb	4.10235e-05	2.62703	Prtg	0.0015066	2.30787	Myo1e	0.267848	2.73796
Mmrn2	7.37841e-06	1.48024	Ung	1.61581e-06	2.74983	Akap5	9.26036e-05	3.058	Id2	0.0197351	1.63423	Smc5	7.35303e-06	1.38539	Ndufa8	0.0455502	0.686908	Sat1	0.000276886	2.32666	Ripor2	3.85053e-06	3.94939	Ldhb	5.61797e-05	3.91637	Aspm	0.0108406	2.74615	Rgs3	4.23732e-05	1.72712	Gabarapl1	0.00158328	1.90663	Tubb6	0.267848	1.04652
Pcdh17	7.37841e-06	2.53634	C1qbp	1.75526e-06	0.764776	Tns1	0.000121478	2.53214	Ipo11	0.0206515	0.569216	AI467606	9.199e-06	5.55136	Kank3	0.0478757	1.52218	Rcn1	0.000276886	1.18497	Itm2b	4.1228e-06	1.08424	Lmo4	5.74464e-05	2.60479	Cct8	0.0111921	0.530178	Utrn	4.40771e-05	2.17833	Hmgn2	0.00161173	0.808094	Klhl4	0.268694	2.4103
Stx1a	8.66829e-06	2.64495	Lck	2.02255e-06	3.23564	Vldlr	0.000123884	2.6722	Gm5611	0.0216375	0.995637	Emb	1.05081e-05	2.03392	Cnrip1	0.0482704	1.84269	Selenom	0.000283258	1.73739	Nos3	4.64831e-06	1.7689	Hs6st2	5.74464e-05	4.35578	Bcat1	0.0111921	2.90371	Mecom	4.40771e-05	3.37679	Rab3il1	0.00162213	3.76002	Tbxa2r	0.272742	3.74002
St5	9.04277e-06	1.87677	Pdk1	2.26122e-06	1.50581	Il4ra	0.000168885	2.87096	Mrpl35	0.0242197	0.532626	Serf1	1.28527e-05	1.97145	Osbpl7	0.049558	2.19201	Palld	0.000283258	2.42366	Entpd1	4.88702e-06	3.74965	Col1a1	5.76575e-05	7.25012	Ccnb1	0.0113882	1.63941	Cdca2	4.61748e-05	3.06817	Polr1d	0.00174471	0.939047	2002-03-01	0.27438	1.36413
Ppp1r2	1.03446e-05	0.861749	Mrpl12	2.41129e-06	0.820544	P4ha2	0.000225435	2.84775	Nap1l1	0.0242197	0.493012	Nupr1	1.44432e-05	6.1894	Kifc1	0.0532278	1.8945	Ctsl	0.000297675	1.08252	Mmp2	4.93864e-06	1.63654	H2afy2	7.14589e-05	1.96858	Asns	0.0118801	1.83719	Kif20b	4.65882e-05	2.54788	Col26a1	0.00180891	3.98714	Esm1	0.27438	4.71941
Myo10	1.05031e-05	1.72201	Ran	2.44201e-06	0.533746	Plekhb2	0.000230083	2.31825	Mthfd1l	0.0242197	1.08041	Igfbp2	1.64952e-05	2.01228	Trmt1	0.0542833	1.15952	Vdac1	0.000375623	0.484798	Armcx2	5.59999e-06	1.55683	Gpc6	7.5332e-05	4.53149	Aplnr	0.0129657	3.66232	Dll4	5.06951e-05	3.66499	Lmo2	0.00180891	2.55075	Cracr2b	0.27438	2.78381
Fscn1	1.10665e-05	0.570811	Imp4	2.48188e-06	0.97852	Anxa1	0.000234943	3.93731	Hsp90aa1	0.025564	0.358167	Dnmt3b	1.98285e-05	2.18433	Cdc42ep2	0.0546327	2.3626	Laptm4a	0.000387364	0.919923	Ctsb	7.27058e-06	1.34821	Cdh3	9.7974e-05	6.40464	Hspe1	0.0134269	0.847275	Kif20a	5.36362e-05	2.23356	G3bp1	0.00180891	0.66575	Tmem255a	0.286376	3.54114
Bok	1.11211e-05	2.36946	Cdc6	2.48188e-06	2.66735	Dnajc3	0.000244311	0.937557	Dnph1	0.0261317	1.91907	Fmo1	2.28191e-05	3.12354	Bace2	0.0565922	3.04634	Fam198b	0.00043478	2.85474	Stx6	7.75045e-06	1.26462	Speg	0.000100661	3.72544	Utp15	0.0146682	1.56315	Epas1	5.36362e-05	3.01996	Ran	0.00228273	0.629744	Tubb2a	0.292324	2.39358
Sipa1	1.11211e-05	0.777116	Snhg15	3.22146e-06	2.03456	Oaz2	0.000245314	0.780188	Hnrnpc	0.0265279	0.344937	Fn1	2.28191e-05	1.62269	Spc24	0.0565922	0.963423	Pdia5	0.000567721	1.59398	B2m	7.75263e-06	1.41485	Amer1	0.000115128	2.81595	Rpl36	0.0147183	0.502765	Cdk1	6.04357e-05	1.34005	Ruvbl1	0.0023815	1.05689	Kif22	0.292324	1.68859
Gimap4	1.41978e-05	2.26267	Ruvbl2	3.22146e-06	0.986612	Capzb	0.000261143	0.477129	Gng2	0.026568	1.07377	Efcab14	2.28191e-05	1.75982	Nomo1	0.0574515	1.33711	Anxa5	0.000631159	0.751845	Col4a2	8.91303e-06	1.37649	Tspan7	0.00011751	3.74119	Depdc1a	0.0147183	2.04921	Acvrl1	6.79698e-05	1.6075	Fkbp11	0.0023815	2.55463	Tnfaip1	0.292324	1.0825
Kitl	1.64614e-05	2.13244	Rrm2	3.67571e-06	1.42926	Efnb2	0.000261143	2.19933	Strap	0.0266932	0.402266	P2ry1	2.3142e-05	3.6381	Snhg17	0.0614237	1.78191	Gm5864	0.000631159	2.27825	Lxn	9.0216e-06	1.40406	Rps6ka6	0.000130383	3.26246	2010204K13Rik	0.0152793	1.96312	Ndc80	7.11674e-05	2.73576	Hapln1	0.0023815	1.04606	Cotl1	0.292324	1.08582
Tmem255a	1.72027e-05	2.71951	Hspa9	3.84075e-06	0.700737	Rbpms2	0.000279235	1.91558	Rpl15	0.0274954	0.368204	Pde3a	2.71995e-05	3.62342	Bop1	0.0686058	1.10716	Gm14005	0.000830707	2.34219	Sox6	9.35242e-06	3.86872	Spon1	0.000131002	5.71423	Set	0.0157925	0.68467	Cemip2	7.36467e-05	1.87365	Gimap6	0.00240105	2.52208	2004-09-01	0.296436	3.58581
2010111I01Rik	1.98474e-05	1.67441	Eef1g	4.59809e-06	0.379733	Ctnnb1	0.000290874	0.712691	Cyc1	0.0274954	0.342096	Nkx2-3	2.79882e-05	3.65754	Nle1	0.0686489	1.67777	Csrp2	0.00097126	0.904541	Tubb2a	9.36093e-06	2.47958	Ptn	0.000146402	5.07056	Lck	0.0158308	3.04252	Sema3g	7.53264e-05	3.66373	Gtpbp4	0.00273339	1.11962	Rnf125	0.297333	2.97094
Colgalt2	2.21807e-05	3.19094	Eno1b	5.84375e-06	0.916915	Coro1a	0.00031114	3.14076	Eif4a-ps4	0.0282846	0.895652	Ifitm3	2.97e-05	1.77196	Atp8b2	0.0744029	1.92086	Cyp26a1	0.00119009	3.68211	Lipa	9.70954e-06	2.52778	6330403K07Rik	0.000148719	3.89041	Hk2	0.0166418	2.18759	Arl6ip1	7.70915e-05	1.46099	Arg1	0.00283915	5.3401	Tbc1d8	0.300432	3.3745
Fzd10	2.21807e-05	2.80101	Galk1	6.48772e-06	1.10828	Rac1	0.000323625	1.78816	Adgrg3	0.0282846	2.32592	Jarid2	3.3785e-05	1.93654	Adamts9	0.0744029	2.02357	Psmb6	0.00132314	0.491125	Adgre5	9.81853e-06	3.24791	Tiparp	0.000148719	3.05533	Ppa1	0.0172128	0.788745	Lama3	8.09278e-05	4.08084	Tgfbi	0.0028569	5.02428	Cavin3	0.300432	1.5726
Slc39a8	2.44656e-05	2.48075	Adgrg3	6.48772e-06	3.04645	Surf4	0.000348598	0.620187	Rpl36	0.0296303	0.400454	Tmem59	3.407e-05	0.907939	Maf	0.0744029	3.15009	Hmga2	0.00138897	0.932824	Apoe	9.81853e-06	2.55355	Hunk	0.000182919	4.22102	Kif23	0.0172128	2.0724	Vangl1	8.39046e-05	2.49683	Gnl2	0.00293462	1.52536	Tcf4	0.300432	1.30176
Fam102b	2.65256e-05	2.61949	Pfkl	6.69879e-06	1.08379	Mmp14	0.000348598	1.46893	Psmc5	0.0298973	0.389014	Inpp5b	3.61542e-05	2.36004	Mmp15	0.0773603	1.52003	F2r	0.00138897	0.828945	Sparc	9.81853e-06	1.07573	Pdlim4	0.00018592	4.63448	Serbp1	0.0176737	0.527051	Cd200	8.39124e-05	3.85606	Phf5a	0.00298096	0.732427	Bub1b	0.302008	1.73516
Rhoj	2.67854e-05	1.21454	Bok	7.84805e-06	2.32184	Flt1	0.000348598	1.14785	Rplp0	0.0313035	0.268473	Bcl11a	3.99514e-05	3.24688	Ephb4	0.0791644	0.877864	Slco3a1	0.00141805	2.51613	Ece1	1.21672e-05	1.05194	Snai2	0.00018592	3.9817	Hmgb1	0.0178095	0.407598	Hmmr	9.17671e-05	2.60774	Nox4	0.00314858	3.03152	Rasgrp3	0.302008	1.36246
Dusp3	2.87801e-05	1.29799	Cct7	8.8365e-06	0.439462	Unc5b	0.000351395	2.6696	Ran	0.0353702	0.380989	Psme2	4.62441e-05	1.29747	Rfc5	0.0791644	1.14052	Cib1	0.00176141	1.31308	Lifr	1.21672e-05	1.86028	Bmpr1a	0.000216715	3.49024	Ccnd2	0.01809	1.39273	Mmrn2	9.17671e-05	1.88061	Ado	0.00317738	1.42749	Lpp	0.302008	1.16412
Nos2	4.58922e-05	3.41146	Cacybp	9.58202e-06	0.712291	Pdia5	0.000357398	1.48442	Phf5a	0.0354501	0.500593	Entpd1	4.80929e-05	3.23481	Srm	0.0791644	1.03137	Cd63	0.00186566	1.18566	Pea15a	1.26449e-05	0.953625	Pard6g	0.000216723	3.98179	1810032O08Rik	0.018512	1.99827	Aurka	9.30994e-05	2.53919	Bcl2l1	0.00357351	2.01373	Degs1	0.302008	0.974533
Ubtd1	4.63666e-05	1.92896	Dkc1	1.27467e-05	1.17114	Arpc1b	0.000399797	0.773701	Mapre1	0.0357767	0.35784	Aff4	5.4649e-05	1.89931	Ucp2	0.0805064	2.00925	Cd63-ps	0.00189765	1.64005	Esam	1.4459e-05	0.957646	Msx1	0.000241677	3.59779	Yars	0.018512	1.10342	Nos3	0.000106237	1.8782	Hdgfl3	0.00428858	3.13807	Clec1a	0.311466	3.90595
St8sia4	4.6548e-05	2.4313	Mrto4	1.34074e-05	1.0704	Selenok	0.000424646	0.680187	Hnrnpm	0.0358589	0.495697	Mapkapk3	5.4649e-05	3.17598	Fam53b	0.0871556	1.76792	Icam2	0.00193852	1.04227	Sost	1.45786e-05	3.48331	Ift43	0.000251056	2.53814	Tpi1	0.0193594	0.669796	Itpr3	0.000118836	3.90905	Cadm1	0.00440186	3.7426	Furin	0.311466	2.15933
Ptprk	4.6548e-05	2.10897	Shmt2	1.50807e-05	1.05494	Cyb561	0.000445309	3.09374	Myo7a	0.0358626	1.69987	Elmo1	5.68401e-05	1.50441	Ehd2	0.092124	0.96565	Tspan2	0.00210447	1.81626	Notch1	1.52464e-05	1.68997	Tspan3	0.000252444	0.899953	Ltv1	0.0194069	1.07687	Fstl1	0.000123441	1.02364	Tubb5	0.00449632	0.392655	BC052040	0.318083	2.64693
Tspan15	4.70602e-05	2.80676	Cct5	1.59278e-05	0.488047	Depp1	0.000491576	3.58427	Nop10	0.0359475	0.611761	Slc2a3	6.15201e-05	2.57762	Wdr46	0.0983887	1.41425	Nedd9	0.00223571	2.8759	Gas6	1.63632e-05	3.65073	Sdc4	0.000281352	3.74148	Wdr75	0.0194777	0.878073	Hid1	0.000123712	3.47159	Hnrnpa1	0.00456789	0.522446	Fam122b	0.321486	2.68175
Filip1	4.88379e-05	3.01503	Wdr4	1.68021e-05	1.69864	Gabarap	0.000603668	0.6918	Clns1a	0.0365455	0.57456	Psme1	8.42659e-05	1.20588	Dll1	0.0983887	3.10978	Mrtfb	0.00224188	1.64019	Itm2c	1.69743e-05	1.50172	Maged1	0.000292215	0.854978	Ddx39	0.0194777	0.728919	Ece1	0.000126992	1.14415	Limd2	0.00500655	0.819747	Cux1	0.325058	1.71541
Ostf1	4.93937e-05	1.23071	Atp5g1	1.69497e-05	0.575814	Tnnt2	0.000603668	2.58754	Rps6	0.0375728	0.397424	Efemp1	8.42659e-05	4.23868	Dhx37	0.0994118	1.77535	Snn	0.00224527	1.85912	Utrn	1.70278e-05	1.91668	Pdgfrb	0.000297141	5.25548	Nek2	0.0197435	2.41623	Plvap	0.000127605	1.11753	Inka1	0.00514118	1.36039	Nae1	0.325058	1.43289
Nr4a1	5.099e-05	2.66425	Ccnd3	1.80603e-05	0.714395	Clu	0.000645681	2.6679	Atp5g1	0.0381912	0.440406	Rab27a	8.42659e-05	2.97243	Mafb	0.106227	2.42281	Ecscr	0.00231167	0.711391	Cavin2	1.88428e-05	3.97762	Spin2c	0.000308606	4.22012	Incenp	0.0205694	1.73239	Itprid2	0.000127929	3.42084	Atp2a3	0.00521829	4.11021	Ablim1	0.325886	2.57173
Myo1b	5.099e-05	0.977568	Cdt1	1.88186e-05	1.70285	Cd248	0.000645681	2.6433	Cct8	0.0381962	0.37148	Hmga2	8.42659e-05	1.08726	Tada2a	0.10809	1.64015	Sparc	0.00247885	0.78874	Adam15	1.88631e-05	1.46736	Pex2	0.000351545	2.85922	Shmt1	0.020665	2.23882	Camk2d	0.000138124	2.50384	Hnrnph2	0.00599185	1.06491	Sqstm1	0.325886	1.11179
Hapln1	5.91997e-05	0.885712	Yars	2.64773e-05	1.01205	Itgb3	0.000645681	2.49631	Pa2g4	0.0381962	0.540037	Mapk3	8.42659e-05	1.28946	Mettl25	0.113088	1.89294	Crip1	0.00272432	1.64962	Anxa6	1.99261e-05	1.37673	Tbx5	0.000361175	7.48959	Rps9	0.0217561	0.451732	Pif1	0.000138503	3.60761	Uqcrh	0.00602223	0.578899	Nedd9	0.325886	3.402
Exoc3l	5.93978e-05	1.4157	Bin1	2.67201e-05	1.42162	Arpc5	0.000655034	0.536974	Ddx39	0.0381962	0.418041	Smtnl2	8.63609e-05	3.50758	Ldb2	0.115877	1.25138	Dag1	0.0027394	1.31402	Arhgdib	2.12129e-05	1.77898	Gata5	0.000361465	7.29041	Kpnb1	0.021774	0.712762	Cd44	0.000152242	3.97717	Nop58	0.00605292	0.968889	Zfp68	0.329661	1.87429
Fam13c	6.08961e-05	3.08761	Hnrnpdl	2.87414e-05	0.64599	Rusc2	0.000707765	2.13153	Mybbp1a	0.0383751	0.741631	Bst2	9.38597e-05	1.88233	Tmem104	0.116303	2.03291	Gm12854	0.00275859	2.11297	Calcrl	2.15271e-05	2.07751	Gcat	0.00036957	3.13814	Bora	0.021774	1.68471	Plcg2	0.000152242	3.79673	Myc	0.00624705	2.54331	Rnf185	0.329948	2.1943
Hlx	6.8582e-05	2.10885	Gcsh	2.98192e-05	0.821416	P4hb	0.000739545	0.43584	Tcp1	0.0395865	0.389611	Tnfaip8	9.47988e-05	2.50864	Plpp3	0.116742	1.67951	B2m	0.00277421	1.07989	Cd44	2.29191e-05	3.7384	Epb41l3	0.000413719	4.28108	Hspd1	0.0232878	0.73427	Mcam	0.000161637	2.01607	Hmga1	0.00624705	0.978126	Heg1	0.342151	1.75828
Plekha1	7.0922e-05	1.56757	Pcna	3.06497e-05	0.840981	Pir	0.000798974	2.7112	Rpl28	0.0398237	0.420663	Slfn2	0.000109726	3.98383	Otud6b	0.119763	0.954993	Calm1	0.00286986	0.378988	Ddit4	2.70413e-05	3.17494	Kalrn	0.000439677	3.3287	Sgk1	0.0233729	2.53087	Cdh5	0.000161637	1.44416	Matn4	0.00679731	6.005	Actn4	0.356266	0.78435
Tnfaip8l1	8.50629e-05	2.09881	Slc29a1	3.41523e-05	1.07175	Tnfaip2	0.000800933	2.14209	Rpl7a	0.0398237	0.535073	Lap3	0.00011521	0.949536	Tjp2	0.119763	1.22217	Clu	0.00312166	2.39899	Ralb	2.70413e-05	0.72187	Bex3	0.000446953	0.937845	Cct6a	0.0233729	0.511885	Aurkb	0.000161637	2.60847	Tardbp	0.00686858	0.942004	Cyb561	0.356266	3.00505
Slc2a1	9.93587e-05	0.962668	Mcm5	3.41723e-05	0.84447	Slit2	0.000853444	2.47897	Cdk4	0.0398237	0.225726	Adipor2	0.000115254	2.11482	Fcgrt	0.122593	3.35877	Flnb	0.00317939	1.53253	Mapk3	3.2713e-05	1.36172	Abat	0.000527946	4.38865	Cdc20	0.0233729	1.66018	Tspan2	0.000164096	2.58523	Fam110b	0.00716492	3.80384	Ctdsp2	0.356266	1.90615
Klf7	0.000101055	1.33592	Chaf1a	3.6978e-05	1.63327	Pde4a	0.000855969	2.63599	Eef1g	0.0412484	0.256757	Slit2	0.000127321	2.91333	Polr1a	0.122593	1.46503	Mfap2	0.0032769	1.74746	Isca1	3.39325e-05	1.0247	Cd24a	0.000542679	1.97135	Thap11	0.0249886	1.30667	Fam83d	0.000165224	3.07367	Srebf1	0.00771503	2.35025	Bend4	0.356266	1.80798
Tbxa2r	0.000115587	2.91252	Nolc1	3.89442e-05	1.15612	Cdk14	0.000883855	2.23575	Mrpl23-ps1	0.0413796	1.19424	Plxdc2	0.000127425	3.25601	Gm26917	0.122593	1.48787	Id3	0.0034197	0.896855	Cd38	3.57245e-05	1.59684	Sdc1	0.000551639	2.24961	Sacs	0.0259396	2.13905	Clu	0.000183423	3.32164	Aif1l	0.00771503	2.94045	Depp1	0.357486	4.12223
Tnfaip1	0.000115587	0.811834	Gpi1	4.00388e-05	0.513266	Sdf2l1	0.000966906	1.37754	Hsp90ab1	0.0417673	0.275992	Tgm2	0.00013254	2.28297	Cpne8	0.122593	1.59209	Isl1	0.00346931	2.83339	Icam2	4.00319e-05	1.22915	Cers6	0.000588063	3.45411	Adgrg3	0.026241	2.89558	Malat1	0.000207636	1.98562	Hnrnpm	0.00866866	0.633579	Prmt2	0.357486	2.36903
Prag1	0.000119066	1.87515	Snhg5	4.08482e-05	1.4572	Shisa5	0.00100259	1.15978	Rpl4	0.0417673	0.293561	Apobec3	0.00013344	2.71253	Kars	0.122593	0.52739	Mapk3	0.00346931	1.06066	Tacc2	4.16978e-05	1.72734	Tbx20	0.000588063	6.44138	Gm11518	0.0267093	1.05669	Flt1	0.000216621	1.59243	Tnnt1	0.00889943	2.60841	Cnn3	0.366437	0.466986
S100a16	0.000139572	1.5064	Shmt1	4.47411e-05	2.24973	B4galt1	0.00104345	0.923918	Prmt1	0.0424663	0.583882	Gfi1	0.000137485	6.15968	Dmtn	0.122593	2.23878	AU021092	0.00351297	2.99138	Clu	4.18302e-05	3.08889	Tpd52l1	0.000617133	3.47201	Wdr4	0.0268697	1.68275	Palld	0.000226097	2.80274	Pard6g	0.0089114	3.67202	Erg	0.371017	2.01959
Cotl1	0.000139572	0.954747	Atad3a	5.05231e-05	1.2441	Trim47	0.00104741	2.86254	Rps23	0.0426039	0.549408	Pbx1	0.000138968	2.26208	Tfec	0.122593	2.90874	Hspb11	0.0038561	1.70354	Adcy4	4.3072e-05	2.04429	Ackr3	0.000617629	4.44595	Cenpf	0.0270915	2.06583	Pear1	0.000226097	2.0703	Hsd17b12	0.0089114	0.912295	Ccnf	0.376272	2.60274
Snx3	0.000163502	0.49235	Nop56	5.06e-05	0.769705	Gcnt2	0.00114097	2.39754	Gm15500	0.042728	0.63553	Tll1	0.000146654	3.63016	Trub1	0.124003	1.71226	Efna1	0.00405138	1.66234	Hid1	4.3072e-05	3.12295	Notch2	0.000635964	2.41886	Ndufa8	0.0270915	0.729491	Pde9a	0.000247147	4.14245	Shmt2	0.00914888	1.32507	Actr3	0.376272	0.595822
Tmsb4x	0.000163502	0.810198	Banf1	5.06794e-05	0.471115	Cd276	0.00117388	1.24623	Cnbp	0.0428694	0.366715	Hacd4	0.000151305	3.03856	2810025M15Rik	0.128751	0.65697	Dpy19l1	0.00405138	1.637	Agrn	4.3072e-05	2.39636	Paip2	0.000693813	0.839639	Nolc1	0.0270915	0.820438	Ect2	0.000248173	2.38468	Rps16	0.00929577	0.45596	E2f5	0.376272	2.08546
Pde4b	0.000177644	2.11653	Ppid	5.25759e-05	0.79759	Ctsc	0.00118837	2.59501	Selenoh	0.044198	0.465442	Hadh	0.000159133	0.989112	Rpl13	0.128751	0.309689	Capzb	0.00446332	0.461234	Mall	4.42033e-05	2.38669	Smtnl2	0.00071324	3.59581	Kif4	0.0270915	2.06451	Ablim1	0.000259061	2.92302	Nr2f2	0.0101041	2.75778	Epas1	0.376272	2.49789
Ehd2	0.000196716	1.13213	Crmp1	5.64865e-05	1.49211	Sec24d	0.00120318	2.10283	Flrt2	0.0452499	2.17809	Gpc3	0.000159133	2.92268	Ncl	0.128751	0.582073	Anxa6	0.00463365	0.976544	Emb	4.44012e-05	2.11451	Ppp1cb	0.000730201	1.17328	Mybbp1a	0.0278782	0.923474	Jpt1	0.000263176	0.976053	H2afv	0.0103232	1.00334	Map4k3	0.376272	2.47351
Cdh2	0.000196716	1.84492	Nifk	5.70786e-05	1.15392	Efemp2	0.00122824	1.66088	Rpl8	0.046168	0.266374	Apoe	0.000218059	2.20343	Hlcs	0.131158	1.77247	Dstn	0.004836	0.723989	Acer2	4.52517e-05	2.65463	Cxcl12	0.000797378	4.85302	Mars	0.0287401	0.985206	Ccdc80	0.000287634	3.22491	Eif1	0.0103813	0.494586	Sparcl1	0.376272	3.15714
Gng11	0.000196716	0.847233	U2af1	5.9835e-05	0.744069	Fry	0.00123952	2.12471	Uchl5	0.0472838	0.539025	Gypc	0.000236524	1.48929	Kdr	0.132071	0.750984	Acta2	0.00508907	3.96243	Pear1	4.54277e-05	1.93574	Tnni1	0.000802274	4.60353	Mrrf	0.0287401	1.48107	Ska2	0.00030508	1.56112	Srsf3	0.0104988	0.482687	Nipsnap3b	0.376272	1.27211
Mpzl1	0.000196716	0.591432	Gart	6.42284e-05	0.784044	Cfl1	0.00123952	0.311839	Prdx3	0.0474485	0.533346	Slc7a8	0.000236925	8.36901	Smc4	0.132071	0.714104	Psme2	0.0054861	0.978242	Slc9a3r2	4.61318e-05	1.94061	Lpar1	0.00081392	3.27436	Srm	0.0301388	0.853453	Tpx2	0.000323642	1.66389	Ror2	0.0107277	3.72399	Igfbp4	0.376272	0.728236
2810025M15Rik	0.000196716	0.648772	Gm9531	6.75011e-05	1.36142	H19	0.0012719	0.731365	2310011J03Rik	0.0474675	0.73037	Fcgr3	0.000244526	3.89515	Apold1	0.13548	2.17314	Itm2a	0.0056101	1.56531	Flt1	4.75758e-05	1.38001	Ptpn13	0.00081392	5.57268	Sulf2	0.0301388	1.84044	Kif22	0.000341116	1.83331	Fam107b	0.0108503	1.16878	Cenpt	0.376272	1.4025
Ppic	0.000196716	0.622061	Rpl18	6.76325e-05	0.40917	S100a6	0.0012719	2.01032	Rpl36a	0.0475106	0.422287	Pam	0.000244526	2.06544	Tomm40	0.138043	0.494475	Tpm1	0.00570535	1.11588	Prnp	4.80318e-05	2.70341	Gpc3	0.000815706	3.73898	Knl1	0.0302687	2.09742	Anln	0.000353374	2.22497	Rbm18	0.0108503	1.49393	Cav2	0.376272	2.49086
Apln	0.000202738	3.10246	Cycs	7.58085e-05	0.615697	Ppp1r2	0.00130957	0.72691	Anapc7	0.0490251	0.768093	Txnip	0.000254289	1.47522	Gpr182	0.139531	2.18538	Cope	0.00570535	0.637337	Prom1	4.82637e-05	2.95034	Crispld1	0.000815706	3.67083	Aldoa	0.0311513	0.485046	Nedd9	0.000353374	3.58495	Gtf2a2	0.0111514	0.985613	Rps6ka3	0.376272	2.14659
Fxyd5	0.000208506	1.46571	Gnl3	8.22771e-05	1.0881	Itga1	0.00132687	2.22055	Dkc1	0.0492003	0.797096	Sptssa	0.000266907	0.912389	Ddx21	0.141235	0.851502	Pdcd4	0.00572251	1.78444	Ablim1	4.95444e-05	2.85294	Col11a1	0.000820789	5.19791	Las1l	0.0313644	1.11196	Ltbp4	0.000372624	4.17628	Lsm4	0.0112307	0.8601	Calm2	0.376272	0.615177
Cd38	0.000208924	1.10676	Hspe1	8.24592e-05	0.763396	Nr2f6	0.00143381	1.62259	Snrpe	0.0493765	0.326236	Rnf141	0.000301686	2.00317	Trib1	0.14782	1.37666	Ocln	0.00633871	2.95867	Id3	5.24866e-05	1.12114	Extl2	0.000829776	2.86617	Ube2c	0.0317165	1.67237	Tnfrsf26	0.000372624	5.65401	Psat1	0.0114696	1.31258	Il4ra	0.376272	2.78772
Cd81	0.00021625	0.518348	Hsp90ab1	8.33583e-05	0.344455	Serp1	0.00153255	0.610243	Rsl24d1	0.050937	0.722174	Crlf3	0.000347786	1.05648	Nol11	0.148634	0.98524	Ifitm3	0.00657323	1.37595	Sparcl1	5.27449e-05	3.27968	Runx1t1	0.0010937	3.67826	Mrps27	0.0317921	1.16496	Abca3	0.00039354	3.29407	Rrp1	0.01168	0.724549	Fzd6	0.376272	2.51925
Coro1c	0.000226565	0.575379	Rcc1	8.50283e-05	1.18841	Ascc3	0.00153255	1.81932	Rpl10-ps3	0.0520267	0.587887	Madd	0.000358931	2.98975	Cdca7l	0.152308	1.66167	Ntan1	0.00657323	0.910682	Txnip	5.52874e-05	1.83622	0610030E20Rik	0.00139804	2.59404	Cwf19l2	0.0325577	1.82258	Hey2	0.000404542	3.63447	Rps4x	0.01168	0.450585	Rgs3	0.403198	1.3376
Spry4	0.000298459	2.47325	Flt4	9.26799e-05	1.14179	Hspa5	0.0015532	0.465043	Cdk2ap1	0.0521689	1.06171	Ifitm2	0.00038702	1.32008	Vsir	0.153167	2.11499	Ap2s1	0.00659034	0.492747	Hey2	5.61559e-05	3.42134	Rab34	0.00144768	2.16996	Sall3	0.0325577	2.38246	Spdl1	0.000408756	2.6119	Mfap2	0.0120596	2.06955	Ccna2	0.404077	1.35059
Dll4	0.00030673	2.82986	Pkm	9.66122e-05	0.601958	Cd44	0.00155804	3.00415	H2afz	0.0521689	0.394503	Rab18	0.000392218	0.926678	Rpap3	0.153763	1.26598	Shisa5	0.00686382	1.06762	Btg2	6.29965e-05	2.48816	Mfap4	0.0016018	6.56471	Opa3	0.0325577	1.58916	Synpo	0.000417711	4.24778	Tmem164	0.0121305	1.2447	Irf2bpl	0.404077	2.39648
Epha2	0.00030673	2.08384	Itga3	9.78715e-05	2.37983	Hectd4	0.00155804	2.15529	Nrp2	0.0530451	1.82335	Ctsh	0.000403937	2.38916	Cluh	0.153763	1.42662	Mcfd2	0.00686382	1.30151	Cdh5	6.29965e-05	1.3939	Pgf	0.00160393	6.08028	Nop56	0.0325577	0.728516	Fam198b	0.000429413	3.34814	Strip1	0.0122019	1.38193	Nde1	0.404077	1.19857
Pik3r6	0.00030673	2.48659	Nop10	9.78715e-05	0.784064	Slc35b1	0.00163329	0.994282	Pgd	0.0540975	0.519907	Calm2	0.000421801	0.5543	Wdr83	0.153763	1.50018	Calcrl	0.00686382	1.49918	Pdgfd	6.39739e-05	3.24415	Gli2	0.00162992	6.06908	Nup43	0.0336345	1.267	Knl1	0.00045139	2.46028	Gpc6	0.013565	3.97918	Ap1s2	0.405171	2.28973
Pcdh12	0.000333853	1.90796	Ipo5	9.78715e-05	0.808499	D130058E05Rik	0.00163329	2.06885	2810025M15Rik	0.0547098	0.605016	Prr13	0.000432589	1.83133	Golga1	0.165212	1.71482	P4hb	0.00694087	0.458987	Fbn1	7.25842e-05	3.25008	Dcbld2	0.00164239	3.01164	Ahsa1	0.033968	0.684775	Ncapd2	0.000458874	1.38917	Rps27rt	0.0139218	0.766551	Triobp	0.405171	0.832768
Cdc42ep3	0.000341469	3.23231	Ruvbl1	9.78715e-05	0.863216	Grm6	0.00163329	2.59945	Gm10145	0.0547695	0.943144	Scp2	0.000459021	0.960778	Capza1	0.166171	0.509311	Fis1	0.00712179	0.383114	Cavin1	7.26037e-05	1.78239	Akr1b8	0.00164693	4.72898	Rplp2	0.033968	0.463387	Unc5b	0.000476669	3.26057	Gstp1	0.0139472	1.18149	Rbpms2	0.407358	1.77007
Lrrc8c	0.000353439	1.72514	Gstk1	0.000102959	2.4337	Tagln	0.00163329	2.57272	Rpl19	0.0547695	0.355759	Clec14a	0.000462526	2.44612	Dok4	0.168124	1.40675	Unc5b	0.00717051	2.24322	Slc18a2	7.4166e-05	2.61989	Pex19	0.00167837	1.0831	Ndufaf4	0.03476	1.34935	Slc43a3	0.000484587	1.42689	H3f3a	0.0140302	0.842638	Ccnb2	0.407358	1.18925
Fam102a	0.000365128	2.11338	Pin1	0.000114617	0.579271	Tspan2	0.00169617	1.90463	Serbp1	0.0555402	0.371115	Aes	0.000462526	2.48553	Atp5b	0.168124	0.231668	Slc39a1	0.00723926	0.834414	Acvrl1	7.53918e-05	1.4511	Nfatc4	0.00172237	4.28775	Ccnf	0.0349593	2.44132	Spc25	0.000509343	2.02234	Nup50	0.0142833	1.37868	Tmem88	0.407358	1.20449
Prkar1a	0.000365128	0.448854	1810032O08Rik	0.000119224	1.85926	Rps6ka3	0.00174067	1.85919	Birc5	0.0581291	0.765016	Spi1	0.000498471	4.44033	Ramp3	0.172836	2.30117	Cpne3	0.00732142	1.60413	Ctsh	7.58081e-05	2.79987	Dvl2	0.00178383	1.95923	Rcc1l	0.036101	2.05181	Zfp69	0.00051224	1.68164	Impact	0.0144553	2.29462	Itsn2	0.408471	1.74852
