# Supplementary material for: The onset of circulation triggers a metabolic switch required for endothelial to hematopoietic transition
Source: Cell Rep. 2021 Dec 14;37(11):110103. doi: 10.1016/j.celrep.2021.110103 (PMC8692754; doi:10.1016/j.celrep.2021.110103)
Supplement: Table S3, Related to Figure 6. Table summarizing differential gene expression analysis over pseudotime trajectory. Upregulated genes differentially expressed between wild type and Ncx1−/− cells in the EHT trajectory (Louvain clusters 1,3,5,7,8,13) for each of the two pseudotime intervals (0.0 to 0.4 [file mmc4.xlsx]

## Sheet: +|+ vs Ncx1-|- upreg (0.0,0.4)
Gene	p-value	logFC
mt-Cytb	6.81355e-11	1.95175
Ncl	1.77802e-09	1.01669
Nme1	2.54748e-09	1.46803
Adamtsl2	3.29269e-09	5.25358
Hapln1	3.85846e-09	2.05559
Polr2l	2.00663e-08	2.16504
mt-Nd4	3.9944e-08	1.40451
Eif5a	4.22022e-08	0.756367
Bop1	4.68226e-08	3.3589
Slc25a5	5.85812e-08	1.12416
Hspd1	6.5298e-08	1.18973
Hspa8	6.893e-08	0.971905
Cd34	9.51893e-08	1.08806
Ahsa1	9.98632e-08	2.15296
Snx3	1.00417e-07	1.07214
Ptma	1.38115e-07	0.670619
Ube2cbp	1.39518e-07	5.35234
Id3	1.53481e-07	1.65057
Cacybp	2.33123e-07	1.5999
Hsph1	2.47885e-07	3.25879
Dnajb11	2.57271e-07	2.05445
Pa2g4	3.01856e-07	1.35612
Pinx1	3.04188e-07	3.29654
Homez	3.41563e-07	3.77359
Rbmxl1	3.5204e-07	1.21095
Dusp27	4.10097e-07	4.81608
Cycs	4.10215e-07	1.23521
Set	4.77595e-07	1.08832
Itga2	5.01161e-07	3.54067
Slc25a38	6.53297e-07	3.60292
Ssrp1	7.13453e-07	1.20896
Ran	7.13453e-07	0.613892
Anp32b	8.70014e-07	1.25344
Tpgs2	9.55829e-07	3.24139
Phf5a	1.05932e-06	1.0646
Eif2s1	1.48957e-06	1.03138
Calm1	1.5633e-06	0.596725
Zfp326	1.56588e-06	2.2258
Ccdc124	1.71705e-06	1.76231
Slc39a8	1.88851e-06	3.50254
mt-Nd1	1.98764e-06	1.37939
Aggf1	2.41056e-06	2.65549
Coa7	2.45172e-06	3.10965
Slc25a15	2.71316e-06	3.51416
Hgh1	2.72201e-06	3.45252
Gpatch4	2.75615e-06	2.68153
Cox5a	3.19033e-06	0.785266
Colgalt2	3.21373e-06	3.54217
Cct6a	3.34317e-06	0.927096
Arrdc4	3.40523e-06	3.8109
Abca4	3.45413e-06	3.02828
Nhp2	3.503e-06	1.05309
Polr1e	3.56505e-06	3.40269
Qtrt1	4.07218e-06	2.94281
Spc24	4.13757e-06	2.20908
Tfb2m	4.34191e-06	2.96202
Usp39	5.02176e-06	2.41061
Rpl7l1	5.81872e-06	1.20893
Lsm14b	6.17402e-06	2.33977
Tnfrsf21	6.23036e-06	3.28312
Aunip	6.28385e-06	2.94579
Dhrs4	6.2941e-06	3.18583
Psmc5	6.35894e-06	1.5453
Syncrip	6.6684e-06	1.43383
Trir	6.88696e-06	2.75959
Strap	6.97807e-06	1.23016
Rrp15	7.12369e-06	2.01056
Urb2	7.28144e-06	2.84836
mt-Rnr2	7.63735e-06	1.08134
Toe1	7.94806e-06	3.19712
Etf1	7.98006e-06	1.59264
Hnrnpa2b1	7.98886e-06	0.519015
Map3k14	8.28304e-06	3.93894
Atic	8.29284e-06	3.0482
Gli3	8.30026e-06	2.74793
Slc22a15	8.8152e-06	2.77599
Rcc1	9.01958e-06	2.1459
Slc43a1	9.05796e-06	2.27035
Nup35	9.2265e-06	2.22834
Lef1	9.24066e-06	2.7817
Snx19	9.2745e-06	3.07827
Mapk14	9.46131e-06	3.12296
Hspa4	9.55527e-06	0.913346
Rrm1	9.99033e-06	1.0792
Letm1	1.0019e-05	3.27733
Rrs1	1.07783e-05	2.2721
Snrpb	1.09177e-05	0.413686
Pin4	1.09787e-05	1.98859
Uqcrq	1.30184e-05	1.33595
Zfp691	1.3199e-05	1.88847
Pno1	1.32978e-05	2.15729
Abcf1	1.35936e-05	1.78407
Ppa1	1.35936e-05	1.65731
Ndufaf4	1.38993e-05	2.38661
Recql5	1.39529e-05	3.67927
Arl2bp	1.40228e-05	2.72845
Tmem50b	1.42881e-05	2.60947
Shisa4	1.47129e-05	2.94973
Setd6	1.47506e-05	4.80641
Ezr	1.53277e-05	3.40202
Mrps6	1.5481e-05	1.57556
Jpt2	1.55129e-05	1.15811
Eef1d	1.62024e-05	0.829294
Tmem97	1.68431e-05	2.38354
Timm10	1.71849e-05	2.62363
Dhcr24	1.73961e-05	3.02938
Mrpl4	1.84312e-05	1.64558
Cct3	1.84498e-05	0.790356
Yju2	1.91674e-05	3.03776
Bambi	1.91948e-05	1.76613
Mars	1.96693e-05	2.31992
Ncor2	1.99399e-05	2.32803
Bpnt1	2.03361e-05	3.02878
Rrm2	2.08741e-05	2.53355
Timp1	2.11674e-05	2.71589
Taldo1	2.17274e-05	2.07452
Arxes1	2.22779e-05	2.49963
Tomm22	2.2864e-05	1.18509
Naa15	2.31662e-05	1.61972
Tmem132a	2.32027e-05	2.36743
Crcp	2.48529e-05	3.11497
Atp5g1	2.48995e-05	0.894389
Mid1ip1	2.51513e-05	2.77624
Cct8	2.59792e-05	0.535435
Serpinh1	2.59792e-05	0.665373
Ppia	2.59792e-05	0.415429
Dop1a	2.61984e-05	3.06166
Trmt61a	2.63354e-05	2.61798
Ciapin1	2.63586e-05	2.52196
mt-Nd5	2.71033e-05	1.07671
Timm8a1	2.79123e-05	1.93136
Ppm1l	2.90898e-05	2.76549
Ptpn7	2.94537e-05	3.68347
Vars	2.94627e-05	1.58729
Psmc3	2.9491e-05	0.911177
Mrps34	3.00825e-05	1.83634
Aplf	3.02583e-05	3.29734
Tmem14c	3.07465e-05	1.1652
Ctdp1	3.19122e-05	2.84996
Gclm	3.19122e-05	2.57968
2310061I04Rik	3.19122e-05	2.85908
Pcbp3	3.19893e-05	2.79666
Homer3	3.2016e-05	1.37489
Klhl6	3.2074e-05	1.80977
Nsmaf	3.20756e-05	2.67269
Vac14	3.20981e-05	2.9445
Gfm1	3.24043e-05	2.8912
Jag1	3.34081e-05	2.72336
Ppid	3.3446e-05	1.19988
Armcx5	3.39305e-05	2.72693
Ssx2ip	3.39599e-05	2.74296
Rbbp7	3.48767e-05	0.741957
Tmem110	3.57212e-05	2.76844
Atox1	3.63481e-05	1.25281
Acot7	3.65987e-05	2.77728
Pus10	3.72519e-05	2.52522
Gm6210	3.7483e-05	1.1692
Hint1	3.79065e-05	0.737867
Akr1b3	3.93076e-05	1.39581
Fadd	3.96161e-05	2.52023
Kpna4	4.01041e-05	2.18894
Sf3b4	4.09708e-05	1.56441
Calhm2	4.14262e-05	6.28087
Sdc1	4.15273e-05	3.25002
Cbx2	4.26104e-05	2.64043
Sncg	4.27496e-05	2.76173
Mrpl20	4.27832e-05	1.51106
Ddx21	4.32535e-05	2.51388
Ctnnd2	4.41647e-05	2.58305
Foxk2	4.42748e-05	2.47497
Polr1b	4.45979e-05	3.03518
Pkia	4.59217e-05	4.62528
Nop16	4.65213e-05	1.93029
Mcrs1	4.80317e-05	1.76469
Jrk	5.0489e-05	2.86519
Atp5g3	5.05885e-05	0.825339
Ecm1	5.16628e-05	2.31401
Gm4353	5.21703e-05	2.08446
Adarb1	5.29143e-05	2.66726
Chchd4	5.31248e-05	2.76532
Traf2	5.37957e-05	2.89998
Psmb6	5.48904e-05	0.560433
Hars	5.53371e-05	1.98774
Fasn	5.6027e-05	2.79773
Gemin5	5.65719e-05	2.89187
Slc16a13	5.69337e-05	2.80074
Gart	5.80404e-05	2.11511
Antxr2	5.85824e-05	2.71622
Smpdl3a	5.91408e-05	3.82502
Mdm1	5.91504e-05	2.69708
Psmc6	5.95305e-05	0.873522
Pdia3	5.95357e-05	0.528788
Emc1	5.95688e-05	2.34526
Med19	5.97287e-05	1.90911
Melk	5.97943e-05	2.42175
Zdhhc4	6.01989e-05	2.75331
Cenpp	6.06535e-05	2.33207
Mindy1	6.14456e-05	2.77044
Aprt	6.19732e-05	1.4226
Ddx31	6.20337e-05	2.80085
Dffb	6.33006e-05	3.03139
Castor2	6.36224e-05	3.9714
Rrp12	6.44999e-05	2.9512
Gnl3	6.69986e-05	1.81376
Rangap1	6.71804e-05	1.75182
Gpx7	6.82496e-05	2.63955
Slc10a3	6.85517e-05	2.83143
Rcc2	6.89779e-05	2.38184
Nop14	6.94508e-05	1.83835
Cnot11	7.03862e-05	3.53611
Tgfbrap1	7.12038e-05	2.98625
Pla2g16	7.13069e-05	2.6042
Calr	7.2823e-05	0.60323
Crip2	7.2823e-05	0.63495
Srbd1	7.44057e-05	2.51877
Wdhd1	7.44057e-05	2.55625
4931414P19Rik	7.51345e-05	2.73522
Usp30	7.51345e-05	3.07489
Rbm38	7.6695e-05	2.56985
2810408I11Rik	7.71553e-05	2.2231
Trim65	7.71828e-05	3.46669
Hmg20b	7.80748e-05	1.83901
Prdx1	7.88825e-05	0.490009
Grwd1	8.05931e-05	2.46261
Srm	8.19474e-05	1.85665
Emcn	8.20872e-05	0.935887
Asna1	8.34707e-05	2.03412
Simc1	8.55161e-05	2.9038
Rrp1b	8.61881e-05	3.05476
Clec16a	8.63454e-05	2.80984
St6galnac4	8.7332e-05	2.86388
4930405O22Rik	8.76458e-05	3.22008
Emc8	8.86054e-05	1.41442
Lsm2	8.88376e-05	1.27786
Zfyve19	9.05803e-05	2.71227
Lmnb1	9.22968e-05	1.77983
Nudcd2	9.24209e-05	1.03097
Eif3g	9.2452e-05	0.783491
Zfp503	9.34379e-05	2.72425
Arl5c	9.35876e-05	2.34454
Zbtb25	9.57219e-05	2.80556
Mrfap1	9.6172e-05	0.593
Fancb	9.6604e-05	2.43933
Cndp2	9.6822e-05	2.97052
Cluh	9.68859e-05	2.81936
Azin1	9.70396e-05	2.23107
Mrto4	9.86674e-05	1.90247
Dnaja1	0.000100032	0.692816
Mybbp1a	0.000100032	0.960513
Aarsd1	0.000100223	2.85779
L3mbtl2	0.000101506	2.76663
Pop5	0.000102836	2.42791
Mns1	0.000102929	2.32277
Fktn	0.000103779	2.66429
Zbtb48	0.000104699	3.18783
Xpo5	0.000106996	2.77337
Nol7	0.000107448	1.63407
Yars2	0.000108067	2.86129
Eif3a	0.000108194	0.84
Samd1	0.00010976	2.5072
Coq5	0.000111937	2.71828
Itpa	0.00011199	1.6201
Nol9	0.000112276	2.86653
Cyc1	0.000112468	1.34883
Psmc2	0.000112496	0.865598
Cse1l	0.000112505	1.35298
Cdc37	0.000112505	0.827134
Emb	0.000114926	2.29929
Gar1	0.000123018	2.01257
Hyou1	0.000124569	2.49578
Lmo2	0.000124753	2.14638
Prdm4	0.000126074	2.49466
Efcab2	0.000127439	2.59381
Dcun1d5	0.000129685	1.80079
Slc25a32	0.000130227	2.36011
Rnpep	0.000130532	2.09469
Cyb561d2	0.000130598	2.76228
Wdr5b	0.000130912	3.05686
Hspe1	0.000131415	0.93203
1110008P14Rik	0.000131679	2.05259
Tmem98	0.000131687	2.46125
4930453N24Rik	0.000133183	2.4633
Glce	0.000133787	2.85922
Gpd1l	0.00013406	2.92786
Gusb	0.000135462	2.68917
Armcx6	0.000136551	2.71503
Psmd13	0.000136578	1.01928
Ppp4r3a	0.000138225	2.15509
Ppcs	0.000138794	2.68559
Adh6b	0.000139495	2.92672
Sdf2l1	0.000139561	2.08324
D030028A08Rik	0.000139612	3.63556
Gm37896	0.000141178	4.54668
Sssca1	0.000141457	1.5161
Tsr1	0.000143674	2.49122
Cep152	0.000146038	2.75611
Rabepk	0.000150291	2.59022
Col5a2	0.0001515	2.7313
Psmd2	0.000153275	0.687597
Taf9b	0.000157614	3.04821
Btbd6	0.000158348	3.58663
Psmd12	0.000159249	0.861049
Orc1	0.000160424	2.24563
Rpa1	0.000162628	2.27377
Kitl	0.000162987	2.53434
Acvr1	0.000163925	2.73595
C1qbp	0.000165441	0.989162
Tor1b	0.000165547	2.46605
Rap1b	0.000165885	2.21958
Stk40	0.000171523	2.32683
Klf16	0.000172966	2.1023
Lin28a	0.000172966	2.30338
Mllt1	0.000173118	2.62542
Btaf1	0.000173658	2.25292
Mfsd4b4	0.000174199	3.74375
Pcp4l1	0.000174199	4.36652
Mal	0.000174199	4.35012
Cenpn	0.000175185	2.51862
Mrps23	0.000176329	2.15155
Fkbp4	0.000178505	0.903335
Tsc22d1	0.000178505	1.27746
Med13	0.000178542	2.03945
Sall4	0.000183816	2.54707
AI506816	0.000184897	1.62417
Cenpm	0.000189119	2.32935
Plaa	0.000190776	1.81994
Mogat2	0.000192017	2.02851
Pcgf6	0.00019376	2.13761
Bysl	0.000194464	2.37351
Mllt6	0.000196714	1.7629
Fam234b	0.000200013	2.59859
Mlst8	0.000202338	2.46946
Rnf135	0.000203577	2.69826
Ppih	0.000205009	1.5403
Ccdc9	0.000206057	3.06305
Fam118b	0.000206597	2.25631
Ddx18	0.000207265	1.7111
Lin28b	0.000208285	2.31624
Kri1	0.000211448	2.42375
Slc9a3r1	0.000213725	3.28169
Psmd7	0.000215508	0.82999
Cxxc1	0.000216222	2.22244
Tmem63a	0.000220753	2.52155
Rbpj	0.000223277	1.93175
Trp53bp2	0.000227279	2.65441
Ankle1	0.00022777	2.61101
Prkaca	0.000228477	1.74412
Gm9531	0.000229394	1.46075
Mrpl16	0.000232103	2.62871
Ndufa12	0.000232223	0.880435
Atf6b	0.00023548	2.19275
2310057M21Rik	0.000236447	2.78776
Slc35c2	0.000236447	2.38941
Zfp622	0.00023882	2.66586
Mtss1l	0.000239231	1.92899
Fam102b	0.000240734	2.69592
Hsp90aa1	0.000241027	0.513189
Ramp3	0.000245161	2.55045
Mrpl35	0.000247126	1.84771
Spata5	0.000247475	2.65975
Atmin	0.000247958	2.4309
Ube2m	0.000248871	1.75646
Skp2	0.00024912	2.42581
Mphosph10	0.000249875	2.05924
Stx1a	0.000250555	2.49885
Ddx11	0.000254103	2.49015
Prpsap2	0.000255099	2.27257
Apmap	0.000255278	2.86979
Hacd3	0.000255577	2.28404
Ncln	0.000256464	2.09964
B4galt2	0.000258385	2.17865
Vcp	0.000259576	0.605206
G3bp1	0.000259576	0.668117
Stard8	0.000260375	2.51162
Nup93	0.000268658	1.74247
Psmb7	0.000269264	0.827463
Hnrnph1	0.000269342	0.841734
Skp1a	0.000269342	0.843965
Gchfr	0.000269641	2.31584
Rab3il1	0.000270693	2.58303
Tbce	0.000273854	2.14937
Xpot	0.000278415	2.48322
Mtap	0.000278744	1.1992
Tdrp	0.000279499	2.95889
Ints1	0.00028857	2.24246
Eif3l	0.000289909	0.935721
H2afz	0.000289909	0.675944
Manf	0.000289909	0.914303
Phlda1	0.000291632	1.51957
Rexo2	0.000292986	1.70007
Cisd2	0.000292986	1.94712
Inpp4b	0.000296222	2.62891
Tars	0.000300517	1.46993
Mettl1	0.000301056	1.7658
Glrx5	0.000301056	2.47612
Csk	0.000307013	2.37987
Mlf2	0.000311842	1.18418
Phb2	0.00031193	0.723951
Ormdl1	0.000312413	2.35098
Nol12	0.000314446	2.43692
Mapk9	0.000314838	2.41057
Smg5	0.000316646	2.0676
Mtln	0.000318589	1.68035
Gm43352	0.000318967	2.62691
Lpgat1	0.000319317	2.50853
Ppip5k1	0.000323736	2.91116
Agtrap	0.000332746	2.27112
Bud23	0.000333524	1.66067
Amot	0.000333688	1.86039
Fam53a	0.000334467	2.45989
Acin1	0.0003355	1.47544
Kdm8	0.000339098	2.61854
Mylk	0.000339793	2.37301
Nfxl1	0.000341147	2.14125
Apex2	0.000348933	2.45445
Smim27	0.000351719	1.98867
Nek2	0.000351796	2.54923
Narfl	0.000352266	2.74228
Ska1	0.000353293	1.83787
Aifm1	0.000356684	2.21817
Pole3	0.000358616	1.67486
Trappc2	0.00036373	2.09523
Aimp2	0.000373072	1.22214
Cdk4	0.000373976	0.422093
Dna2	0.000374455	2.08099
Abraxas2	0.000375315	1.99068

## Sheet: KEGG +|+ vs Ncx1-|-  (0.0,0.4)
name	p_value	description	intersections
KEGG root term	1.51525e-08	KEGG root term	['Cox5a', 'Rpa1', 'Nhp2', 'Timp1', 'Hars', 'Smg5', 'Akr1b3', 'Psmc3', 'Cse1l', 'Mrpl4', 'Homer3', 'Dnajb11', 'Prkaca', 'Ube2m', 'Atp5g1', 'Srm', 'Aprt', 'Cdk4', 'Psmd2', 'Vars', 'Lsm2', 'Stx1a', 'Id3', 'Vac14', 'Cacybp', 'Atf6b', 'Itga2', 'Hspa8', 'Slc25a5', 'Cd34', 'Psmb6', 'Atox1', 'Atp5g3', 'Cdc37', 'Snx3', 'Kitl', 'Ndufa12', 'Ppa1', 'Hspa4', 'Mapk9', 'Sdc1', 'Rrm2', 'Psmc5', 'Psmd12', 'Slc9a3…
Epstein-Barr virus infection	0.000174009	Epstein-Barr virus infection	['Psmc3', 'Cdk4', 'Psmd2', 'Mapk9', 'Psmc5', 'Psmd12', 'Map3k14', 'Traf2', 'Pdia3', 'Psmc2', 'Ncor2', 'Psmd7', 'Rbpj', 'Mapk14']
Parkinson disease	0.000305771	Parkinson disease	['Cox5a', 'Prkaca', 'Atp5g1', 'Slc25a5', 'Atp5g3', 'Ndufa12', 'Cyc1', 'Uqcrq', 'mt-Nd1', 'mt-Nd4', 'mt-Nd5', 'mt-Cytb']
Proteasome	0.00033069	Proteasome	['Psmc3', 'Psmd2', 'Psmb6', 'Psmc5', 'Psmd12', 'Psmc2', 'Psmd7']
Oxidative phosphorylation	0.000723373	Oxidative phosphorylation	['Cox5a', 'Atp5g1', 'Atp5g3', 'Ndufa12', 'Ppa1', 'Cyc1', 'Uqcrq', 'mt-Nd1', 'mt-Nd4', 'mt-Nd5', 'mt-Cytb']
Thermogenesis	0.00265166	Thermogenesis	['Cox5a', 'Prkaca', 'Atp5g1', 'Atp5g3', 'Ndufa12', 'Cyc1', 'Mlst8', 'Ndufaf4', 'Uqcrq', 'Mapk14', 'mt-Nd1', 'mt-Nd4', 'mt-Nd5', 'mt-Cytb']
RNA transport	0.00270946	RNA transport	['Eif2s1', 'Acin1', 'Rangap1', 'Eif3a', 'Ran', 'Strap', 'Nup93', 'Xpot', 'Gemin5', 'Pop5', 'Xpo5', 'Eif3g']
Ribosome biogenesis in eukaryotes	0.00564713	Ribosome biogenesis in eukaryotes	['Nhp2', 'Spata5', 'Gar1', 'Ran', 'Mphosph10', 'Rexo2', 'Gnl3', 'Pop5']
Protein processing in endoplasmic reticulum	0.00582938	Protein processing in endoplasmic reticulum	['Dnajb11', 'Atf6b', 'Hspa8', 'Mapk9', 'Eif2s1', 'Traf2', 'Pdia3', 'Dnaja1', 'Vcp', 'Hsph1', 'Hyou1', 'Skp1a']
Metabolic pathways	0.176102	Metabolic pathways	['Cox5a', 'Akr1b3', 'Atp5g1', 'Srm', 'Aprt', 'Atp5g3', 'Ndufa12', 'Rrm2', 'Dhrs4', 'Cyc1', 'Gart', 'Cndp2', 'Fasn', 'Taldo1', 'Gusb', 'Atic', 'Bpnt1', 'Gclm', 'Fktn', 'B4galt2', 'Ppcs', 'Rrm1', 'Glce', 'Colgalt2', 'Hacd3', 'Dhcr24', 'Inpp4b', 'Mars', 'Coq5', 'Uqcrq', 'Mtap', 'mt-Nd1', 'mt-Nd4', 'mt-Nd5', 'mt-Cytb', 'Itpa', 'St6galnac4']
Non-alcoholic fatty liver disease (NAFLD)	0.227711	Non-alcoholic fatty liver disease (NAFLD)	['Cox5a', 'Ndufa12', 'Mapk9', 'Eif2s1', 'Cyc1', 'Traf2', 'Uqcrq', 'mt-Cytb']
Huntington disease	0.405948	Huntington disease	['Cox5a', 'Atp5g1', 'Slc25a5', 'Atp5g3', 'Ndufa12', 'Cyc1', 'Polr2l', 'Uqcrq', 'mt-Cytb']
Retrograde endocannabinoid signaling	0.418698	Retrograde endocannabinoid signaling	['Prkaca', 'Ndufa12', 'Mapk9', 'Mapk14', 'mt-Nd1', 'mt-Nd4', 'mt-Nd5']

## Sheet: Ncx1-|- vs +|+ upreg (0.0,0.4)
Gene	p-value	logFC
Slc2a3	3.04392e-12	5.16785
Pfkp	1.3553e-11	4.28395
Gpi1	2.36987e-11	1.15561
Ier3	1.21517e-10	3.69912
Bnip3	2.02067e-10	3.69928
Tpi1	2.46376e-10	1.19598
Adm	5.94321e-10	4.96271
Pde4b	9.68757e-10	2.75274
Slc2a1	9.6896e-10	1.31893
Bsg	1.23643e-09	0.870229
Anxa2	3.04533e-09	1.2312
Maged1	3.85846e-09	1.34442
Ero1l	4.20676e-09	2.8834
Pgm1	1.19432e-08	1.52322
Slc16a3	1.46032e-08	1.4739
Fxyd6	1.93693e-08	1.89203
Cav1	2.03035e-08	4.95467
Eif4ebp1	2.71087e-08	0.920654
Sox9	2.77784e-08	7.48488
Lama4	3.38497e-08	1.61971
Egln3	3.50355e-08	3.40685
Sparcl1	3.76759e-08	3.57467
Bnip3l	4.22022e-08	1.53732
Galk1	8.55121e-08	0.951355
Ankrd37	9.25783e-08	2.78491
Aldoa	9.51893e-08	0.802974
Ddit4	1.42586e-07	4.04295
Pkm	3.5204e-07	0.575206
Cdc42ep3	4.25295e-07	3.1843
Rasgrp2	4.5403e-07	1.63189
Trappc6a	6.12507e-07	1.70542
Selenop	6.45709e-07	1.55668
Flt1	7.13453e-07	1.11784
Upp1	9.11592e-07	2.09148
Ets2	1.22664e-06	1.17801
Tmem255a	1.41918e-06	1.55674
Fam162a	1.41918e-06	1.41596
Prelid2	1.88646e-06	1.41803
Cd81	1.98764e-06	0.469725
Gmfg	2.07964e-06	1.57849
Appl2	2.46726e-06	2.94972
Vldlr	2.54652e-06	3.98287
Hk2	2.67871e-06	2.39711
Loxl2	3.32919e-06	2.01314
Gm8172	3.34317e-06	0.571549
Kcne3	3.47968e-06	3.4029
Igfbp3	5.3104e-06	2.18127
Hid1	6.0805e-06	2.86773
Depp1	6.72061e-06	3.41712
P4ha1	6.97729e-06	0.891323
Acer2	7.74008e-06	2.55458
Igfbp2	9.13431e-06	2.22185
Pfkl	9.55527e-06	0.646587
Trp53i11	1.01998e-05	2.98928
Stc1	1.10177e-05	3.4203
Gdi1	1.14115e-05	0.920785
Ppp1r14a	1.33977e-05	3.59946
Eno1	1.6921e-05	0.582666
Plod2	1.69742e-05	2.4085
Lamb1	1.76697e-05	0.897307
Strn	1.92238e-05	1.36684
Rsrp1	2.01093e-05	1.25361
Ak4	2.13677e-05	2.75767
Pecam1	2.28663e-05	0.691642
Map3k1	2.28663e-05	1.10225
Myo1b	2.38624e-05	0.892474
Arhgap18	2.48995e-05	0.74668
F2r	2.82733e-05	0.979978
Anxa6	3.2077e-05	0.767693
Mif	3.2077e-05	0.427057
Tgfbr2	3.3446e-05	1.07697
St3gal1	3.36258e-05	1.81619
Rcsd1	4.1184e-05	1.24629
Pgk1	4.29215e-05	1.05982
Cd47	4.4724e-05	1.23759
Tiparp	4.97213e-05	2.67114
Ctsb	5.05885e-05	0.677728
Stc2	5.40216e-05	3.47311
Mpzl1	6.19951e-05	0.553992
Ldha	6.455e-05	0.456484
Esm1	7.05568e-05	2.54447
Asph	7.11618e-05	1.20649
P4ha2	7.59883e-05	2.95541
Cd9	7.88757e-05	1.25626
Pgk1-rs7	9.2452e-05	0.970182
Ackr3	9.35733e-05	3.90864
Arhgef28	9.58911e-05	1.5916
Serinc3	0.000112468	1.43492
Ndufv3	0.000141907	1.17913
Rab3a	0.000145154	2.79757
Kdm3a	0.000151835	1.45572
Lpp	0.000153275	0.7138
Cdkl1	0.000157832	2.01375
Apoe	0.000165885	2.30776
Myadm	0.000170743	1.51706
Gsap	0.000182393	4.20117
Tnfrsf9	0.000190904	4.61156
Ivns1abp	0.000192529	0.646089
Itpr1	0.000201941	2.03226
Rcan2	0.000202815	3.49879
Pygl	0.000214677	4.19193
Odc1	0.000223386	1.9584

## Sheet: KEGG Ncx1-|- vs +|+  (0.0,0.4)
name	p_value	description	intersections
KEGG root term	1.10332e-10	KEGG root term	['Sox9', 'Hk2', 'Lamb1', 'Apoe', 'Cav1', 'Odc1', 'St3gal1', 'P4ha2', 'Lama4', 'P4ha1', 'Ddit4', 'Pfkl', 'Upp1', 'Igfbp3', 'Pecam1', 'Galk1', 'Pygl', 'Pfkp', 'Arhgef28', 'Map3k1', 'Ero1l', 'Ctsb', 'Bnip3l', 'Ets2', 'Tpi1', 'Ndufv3', 'Vldlr', 'Maged1', 'Slc16a3', 'Mpzl1', 'Asph', 'Pde4b', 'Ak4', 'Slc2a1', 'Tnfrsf9', 'Flt1', 'Itpr1', 'Cd9', 'Adm', 'Eif4ebp1', 'Anxa2', 'Pkm', 'Plod2', 'Mif', 'Egln3',…
Glycolysis / Gluconeogenesis	3.83684e-09	Glycolysis / Gluconeogenesis	['Hk2', 'Pfkl', 'Pfkp', 'Tpi1', 'Pkm', 'Gpi1', 'Pgk1', 'Ldha']
HIF-1 signaling pathway	5.26541e-08	HIF-1 signaling pathway	['Hk2', 'Pfkl', 'Pfkp', 'Slc2a1', 'Flt1', 'Eif4ebp1', 'Egln3', 'Pgk1', 'Ldha']
Central carbon metabolism in cancer	6.3434e-07	Central carbon metabolism in cancer	['Hk2', 'Pfkl', 'Pfkp', 'Slc16a3', 'Slc2a1', 'Pkm', 'Ldha']
Metabolic pathways	2.59452e-06	Metabolic pathways	['Hk2', 'Odc1', 'St3gal1', 'P4ha2', 'P4ha1', 'Pfkl', 'Upp1', 'Galk1', 'Pygl', 'Pfkp', 'Tpi1', 'Ndufv3', 'Pde4b', 'Ak4', 'Pkm', 'Plod2', 'Mif', 'Gpi1', 'Acer2', 'Pgk1', 'Ldha']
Glucagon signaling pathway	1.06784e-05	Glucagon signaling pathway	['Pfkl', 'Pygl', 'Pfkp', 'Slc2a1', 'Itpr1', 'Pkm', 'Ldha']
Carbon metabolism	2.54753e-05	Carbon metabolism	['Hk2', 'Pfkl', 'Pfkp', 'Tpi1', 'Pkm', 'Gpi1', 'Pgk1']
Galactose metabolism	0.000214582	Galactose metabolism	['Hk2', 'Pfkl', 'Galk1', 'Pfkp']
Biosynthesis of amino acids	0.000667419	Biosynthesis of amino acids	['Pfkl', 'Pfkp', 'Tpi1', 'Pkm', 'Pgk1']
Fructose and mannose metabolism	0.000826457	Fructose and mannose metabolism	['Hk2', 'Pfkl', 'Pfkp', 'Tpi1']
Starch and sucrose metabolism	0.00523059	Starch and sucrose metabolism	['Hk2', 'Pygl', 'Gpi1']
Pentose phosphate pathway	0.0133363	Pentose phosphate pathway	['Pfkl', 'Pfkp', 'Gpi1']
Arginine and proline metabolism	0.0472404	Arginine and proline metabolism	['Odc1', 'P4ha2', 'P4ha1']
Amino sugar and nucleotide sugar metabolism	0.0556878	Amino sugar and nucleotide sugar metabolism	['Hk2', 'Galk1', 'Gpi1']
PI3K-Akt signaling pathway	0.0975872	PI3K-Akt signaling pathway	['Lamb1', 'Lama4', 'Ddit4', 'Flt1', 'Eif4ebp1', 'F2r']
Autophagy - animal	0.197757	Autophagy - animal	['Ddit4', 'Ctsb', 'Itpr1', 'Bnip3']
ECM-receptor interaction	0.226187	ECM-receptor interaction	['Lamb1', 'Lama4', 'Cd47']
Pyruvate metabolism	0.471846	Pyruvate metabolism	['Pkm', 'Ldha']
Malaria	0.471846	Malaria	['Pecam1', 'Cd81']

## Sheet: +|+ vs Ncx1-|- upreg (0.4,0.8)
Gene	p-value	logFC
mt-Cytb	4.68624e-29	2.32216
mt-Nd4	8.78161e-28	2.04648
mt-Nd1	1.23245e-26	2.0916
Emcn	2.64985e-23	2.35681
Id3	8.76575e-23	2.322
Cycs	9.69844e-23	1.67779
Prdx1	5.88431e-22	1.11192
mt-Nd5	3.38258e-20	1.39235
Id1	5.24179e-20	4.04444
Calm1	6.40195e-20	0.899106
Vcp	1.35523e-19	0.999709
Pdia3	5.43122e-19	0.915236
Ptma	8.58214e-19	0.861901
Nme1	1.02969e-18	1.74921
Eif5a	1.3836e-18	0.913855
Hspa5	2.8489e-18	1.23005
Ppa1	4.27312e-18	2.53672
Calr	5.21292e-18	0.999776
Psmc5	5.21292e-18	1.22081
Rgs2	5.80069e-18	3.77773
Sat1	1.06022e-17	2.07699
Taldo1	1.12562e-17	1.97787
Stmn2	2.59434e-17	4.89341
Sec61b	9.54118e-17	1.1183
Ppia	1.10832e-16	0.617227
Crip2	2.09869e-16	0.854922
Pdia5	2.56934e-16	2.34357
Hapln1	3.06688e-16	2.42995
Slc25a5	3.95085e-16	1.10319
Rnpep	4.01142e-16	1.88394
Psmb3	4.97487e-16	1.16391
Ecm1	5.36175e-16	2.83665
Psmd6	6.1299e-16	1.1758
Rexo2	9.38556e-16	2.26773
Psmc2	1.34656e-15	1.4119
Ndufa4	1.52494e-15	0.942935
Sncg	1.57718e-15	3.40556
Pa2g4	2.34211e-15	1.64023
Ccdc80	2.37709e-15	4.34928
Tmem14c	2.49293e-15	1.42336
Lifr	2.5833e-15	2.73492
Ahsa1	4.05871e-15	1.74173
Edf1	4.40479e-15	1.07648
Atp5g1	5.50045e-15	1.15291
Gata2	5.58351e-15	3.1959
Slc35b1	5.68263e-15	2.30978
Hnrnpa2b1	5.96203e-15	0.707608
Hmgn1	6.72674e-15	0.734134
H2afz	7.1445e-15	1.09146
Dnajc3	8.11192e-15	2.05372
Mrpl20	1.08186e-14	1.65877
Ube2l3	1.22556e-14	1.24883
Pop5	1.25703e-14	2.91433
Dnajb11	1.47907e-14	2.03787
Sdf2l1	2.00989e-14	3.00349
Dbi	2.09239e-14	1.12969
Lap3	2.12815e-14	1.73918
Gm10123	2.98108e-14	0.64555
Fbn1	3.55057e-14	3.55963
Srsf3	4.67177e-14	0.894292
Manf	5.24957e-14	1.23197
Psmd13	5.34842e-14	1.38112
Pdia6	7.15668e-14	0.807034
Pdia4	8.349e-14	1.41987
Emb	1.2438e-13	2.96257
Txndc5	1.24965e-13	1.55695
Gm13493	1.27381e-13	0.558485
Akr1b3	1.35924e-13	2.05022
Psmb6	1.42849e-13	0.841838
Erh	1.76144e-13	0.742104
Ptgis	1.97128e-13	3.83318
Cdk4	2.43119e-13	0.501794
Dek	3.60908e-13	1.74962
Rrm2	3.66146e-13	3.34224
Trim47	4.04947e-13	3.89366
Cacybp	5.15122e-13	1.30434
Psma4	5.44735e-13	0.946114
Psmc3	7.33193e-13	1.0718
AU021092	8.15801e-13	3.91146
Slc6a6	1.16245e-12	3.18099
Dnaja1	1.18409e-12	0.805928
Anxa3	1.29777e-12	1.13232
Mall	1.31528e-12	2.46176
Ran	1.39636e-12	0.735751
Entpd1	1.56923e-12	3.3964
Dhx29	1.57725e-12	2.7226
Cd34	1.58686e-12	0.982431
Creld2	1.71285e-12	2.33582
Tpm3	1.80278e-12	0.523826
Clu	2.3333e-12	2.74749
mt-Rnr2	2.36701e-12	1.04042
Slc39a8	2.47256e-12	3.52791
Gja4	2.51719e-12	2.65903
Hsph1	2.85071e-12	2.83507
Gpx1	2.9935e-12	0.876583
Hsp90b1	3.71443e-12	0.799019
Oaz1	3.78167e-12	0.644493
Sod1	4.68769e-12	1.08521
Skil	6.37683e-12	2.0122
Jpt2	8.40273e-12	1.52378
Foxc2	8.58576e-12	3.37083
Tyms	8.62092e-12	2.02922
Alg3	8.72846e-12	2.81844
Dhcr24	9.12468e-12	2.93306
Endod1	1.09795e-11	3.28782
Jag2	1.26884e-11	3.02297
Azin1	1.39876e-11	2.09967
Cfl1	1.40101e-11	0.457778
Cavin3	1.42558e-11	1.48459
Snx3	1.45078e-11	0.616079
Gata3	1.45659e-11	2.99628
Armcx2	1.52857e-11	1.28984
Eef1d	1.81911e-11	0.829917
Tpgs2	1.95523e-11	2.87325
Jag1	2.28324e-11	2.8284
Ccdc124	2.43193e-11	1.54254
Isyna1	2.53416e-11	3.31583
Adcy4	2.60017e-11	2.13326
Psmc1	2.61566e-11	0.968421
Fbn2	2.62093e-11	2.99993
Mrfap1	2.8021e-11	0.746805
Psmd7	2.90013e-11	0.873125
Cyb5b	2.94751e-11	1.51621
Zfp69	3.10582e-11	1.26157
Hmg20b	3.26745e-11	1.92211
Cndp2	3.44153e-11	2.379
Nmi	3.72233e-11	2.65655
Nedd8	3.81495e-11	0.869163
Crip1	4.21876e-11	2.12725
Akr1a1	5.18305e-11	0.554962
Magoh	6.23828e-11	1.12789
Cdkn1c	6.40939e-11	1.74723
Slfn9	6.87696e-11	3.27508
Hmgn2	7.14647e-11	0.749306
Ncbp2	7.78025e-11	2.35407
Txn1	8.89121e-11	0.650583
Chchd2	1.06872e-10	0.541868
Itpa	1.09026e-10	1.72425
Mlec	1.19245e-10	2.70145
Srsf6	1.22114e-10	0.735839
Klhl23	1.32155e-10	2.93971
Spc24	1.33346e-10	2.35332
Tuba1a	1.34918e-10	0.937807
Emc8	1.41675e-10	1.42756
Fn1	1.44174e-10	1.04529
Pno1	1.87632e-10	2.08018
Gcsh	1.96617e-10	1.72392
Mdh2	2.00582e-10	0.719707
Slco3a1	2.05772e-10	2.95905
Slc9a3r2	2.1346e-10	1.87258
Rps27l	2.21358e-10	0.842006
Clptm1l	2.27614e-10	2.79972
Heg1	2.32758e-10	1.90555
Ybx1	2.3636e-10	1.31311
Ciapin1	2.45342e-10	2.11607
Lhfp	2.81754e-10	2.97218
Hsp90aa1	2.82919e-10	0.492505
Krtcap2	2.92296e-10	0.636308
Oaz2	2.92296e-10	0.666012
Psmd14	3.01712e-10	1.01072
Tmem100	3.05742e-10	3.47045
Set	3.17086e-10	1.04678
Snx7	3.32651e-10	2.97615
Uqcr10	3.38385e-10	0.798783
Plat	3.65306e-10	2.93643
Osmr	4.04101e-10	4.04881
Fasn	4.06643e-10	2.62941
AI506816	4.23216e-10	1.98178
Psmb7	4.60152e-10	0.804209
Mlf2	4.67634e-10	0.662864
Abracl	4.74821e-10	1.2036
Phf5a	4.94666e-10	1.06511
Arxes2	5.22444e-10	2.44753
Ostc	5.23378e-10	0.772248
Gmppb	5.3616e-10	2.92911
mt-Co1	5.58087e-10	0.852406
Sec13	5.85573e-10	1.08355
Mdh1	6.98052e-10	1.02483
Nutf2	7.08784e-10	1.4062
Rab5if	7.64562e-10	1.81078
Actl6a	7.92774e-10	1.20579
Ndufa5	8.0471e-10	1.11563
Tbcb	8.44785e-10	1.26521
Snrnp70	8.45035e-10	0.783254
Vdac3	8.58502e-10	0.781981
Psma7	8.86222e-10	0.578292
Mat2a	9.14286e-10	1.44388
Cox10	9.37589e-10	2.90387
Tusc2	9.63927e-10	2.65437
Smpdl3a	1.05244e-09	3.86631
Rpn1	1.08846e-09	1.06865
Ogdh	1.09443e-09	1.63822
Gm10925	1.11774e-09	1.65218
Sdc1	1.14014e-09	2.82786
Calm2	1.19634e-09	0.603956
Ramp2	1.19634e-09	0.627368
Rcan1	1.21514e-09	3.33405
Anp32b	1.27397e-09	0.784669
Mcm5	1.29893e-09	2.18414
Nasp	1.31394e-09	1.76869
Srrt	1.3707e-09	1.86597
Gcnt1	1.38255e-09	2.75028
Gins1	1.40197e-09	2.75241
Tmem50b	1.40209e-09	2.8218
Psmb2	1.63657e-09	0.662302
Naa10	1.66596e-09	1.356
Cbfa2t3	1.81162e-09	2.23709
Hnrnpab	1.84796e-09	1.49705
Hells	1.86875e-09	2.28735
Rin1	2.00115e-09	2.99361
Psmd2	2.00349e-09	0.448801
Atox1	2.06659e-09	0.891877
Psma1	2.16497e-09	0.753397
Uchl5	2.40964e-09	1.35091
Tbxa2r	2.41453e-09	3.11733
Tmem160	2.69515e-09	1.98756
Cox5a	2.72914e-09	0.867445
G3bp2	2.79246e-09	1.00829
Eml1	3.03102e-09	2.84312
Psmd11	3.03893e-09	0.821335
Chaf1b	3.11616e-09	2.68111
Cox6a1	3.13378e-09	0.676678
Mrps26	3.19873e-09	1.55548
Rbm43	3.46176e-09	2.86719
Acsl5	3.52378e-09	2.05441
Marcksl1	3.54201e-09	0.58197
Sac3d1	3.72734e-09	2.36833
Tmpo	3.80078e-09	1.70359
Tma7	4.06318e-09	0.878025
Letm1	4.08653e-09	2.52043
Acat2	4.21706e-09	2.014
Mrpl18	4.30519e-09	1.28677
Atp5j	4.58848e-09	0.550311
Cd40	4.60855e-09	2.74051
Uba5	4.61818e-09	2.18976
Gps1	4.94411e-09	1.39048
Mycbp	5.11913e-09	2.00695
Bcl9l	5.45024e-09	2.34852
Lima1	5.59924e-09	2.11685
Riox1	5.6577e-09	2.91454
Adh6b	5.67484e-09	3.27758
Tipin	5.89721e-09	1.75723
Umps	5.90613e-09	2.31604
Plaur	5.97166e-09	2.65731
Trir	6.01416e-09	1.87076
Psmd1	6.02305e-09	1.10828
Psma6	6.02313e-09	0.693057
Heatr3	6.03974e-09	2.24889
Gclm	6.205e-09	2.39458
Rbpms2	6.56268e-09	2.00762
Adarb1	6.84781e-09	2.51315
Tnfaip2	6.85866e-09	2.40712
Tnnt2	7.04321e-09	2.93791
Nans	7.07126e-09	1.61774
Mrpl36	7.44504e-09	1.68805
3110082I17Rik	7.5538e-09	2.43266
Sfpq	7.65739e-09	1.64709
Dnajc9	8.72818e-09	2.16796
Pcna	9.2952e-09	1.29385
Siva1	9.3971e-09	1.68142
Hmgb1	9.43492e-09	0.526116
Dnmt1	9.7044e-09	1.75826
Hspd1	9.86488e-09	0.926869
Ywhab	1.00124e-08	0.526808
Gbx2	1.02781e-08	3.08822
Mcm4	1.09842e-08	1.82682
Tk1	1.12278e-08	2.43018
Polr2i	1.2245e-08	1.56405
Ndufa12	1.23148e-08	0.941596
Psma3	1.23164e-08	0.638137
Dtymk	1.26656e-08	1.44013
Ranbp1	1.2685e-08	1.14894
Rrm1	1.28675e-08	1.51117
Man1a2	1.30214e-08	1.79655
Isoc1	1.31169e-08	2.55279
Nr2f6	1.34021e-08	1.93968
Asap3	1.36076e-08	3.83606
Eny2	1.36503e-08	1.05129
Nedd9	1.40397e-08	1.40377
Cox6c	1.40611e-08	0.678485
Gpx7	1.44934e-08	2.43728
Ctsc	1.47085e-08	2.84024
Usmg5	1.49114e-08	0.810201
Pphln1	1.4991e-08	2.01348
Id2	1.50825e-08	2.3532
Mrps7	1.50897e-08	1.36912
Slc25a13	1.51497e-08	2.44246
Srsf1	1.58721e-08	1.76814
Ckap4	1.60025e-08	2.07286
Ndufaf2	1.60536e-08	1.79049
Srprb	1.62478e-08	1.87828
Timm13	1.652e-08	0.849506
Hsd11b2	1.69499e-08	2.43563
Gtf2h5	1.74669e-08	1.20899
Psmc4	1.7515e-08	0.74511
Slbp	1.77715e-08	1.12551
Ndufaf4	1.78123e-08	1.98264
Smim3	1.80457e-08	2.57788
Zmynd19	1.84356e-08	2.78263
Sgk3	1.85073e-08	2.58647
Txnrd1	1.91468e-08	1.65367
Pole2	1.9253e-08	2.22198
Hccs	1.92877e-08	2.33772
Dck	2.0298e-08	2.13852
Slc25a4	2.05572e-08	0.466853
Mfap2	2.0832e-08	1.97251
Bysl	2.10716e-08	2.29578
Aars	2.26922e-08	1.39734
Ripply3	2.33612e-08	2.26073
Gm9800	2.34219e-08	0.927511
Exosc1	2.35704e-08	1.94655
Ube2q1	2.39981e-08	2.0683
Twsg1	2.46575e-08	2.16127
Uqcrq	2.4799e-08	1.10508
Cct3	2.4816e-08	0.722873
Atp5k	2.51738e-08	1.13922
Uqcrb	2.51769e-08	0.696049
Mrpl4	2.53683e-08	2.02723
Tmem132a	2.56291e-08	1.99401
Gm28437	2.57256e-08	1.72215
Ap4s1	2.69457e-08	2.37764
Fubp1	2.7059e-08	0.786436
Mthfd1	2.79648e-08	2.46854
Ctsh	2.89533e-08	1.81194
Lsm6	2.9912e-08	1.24665
Ptges3	2.99246e-08	0.793517
Wfikkn1	3.03907e-08	3.43561
Fam174b	3.08141e-08	2.79616
Ndufb6	3.12371e-08	0.927602
Cdc37	3.26131e-08	0.510896
Ublcp1	3.29076e-08	2.09142
Rhoa	3.30833e-08	0.426707
Erlin1	3.33814e-08	2.31504
Usp1	3.45971e-08	2.35729
Slc38a1	3.54137e-08	1.51113
Etf1	3.55111e-08	1.20304
Ykt6	3.56664e-08	1.6629
Gspt1	3.56664e-08	1.79453
Psmd8	3.70894e-08	0.639328
Naa50	3.75482e-08	1.27326
Bzw1	3.8162e-08	0.691881
Acot7	3.90391e-08	2.27699
Kifc3	4.06236e-08	3.62559
Hspe1	4.15634e-08	0.872633
Ddx51	4.23901e-08	2.78856
Cpa1	4.26496e-08	4.58447
Rangap1	4.32601e-08	1.59843
Dynll1	4.33724e-08	0.617164
Mtch2	4.33724e-08	0.733608
Ddost	4.39922e-08	0.42746
Rpn2	4.59034e-08	0.693127
Smarcc1	4.63586e-08	1.6409
Hbegf	4.68641e-08	2.42467
Sumo1	4.72219e-08	0.812082
Cyc1	4.89159e-08	0.894969
Tomm22	4.92664e-08	0.756796
Rbbp7	5.06806e-08	0.601144
Bud31	5.43713e-08	0.945247
Snrpe	5.43839e-08	0.517261
Usp43	5.46585e-08	2.67979
Tspan12	5.46989e-08	2.31622
E2f4	5.7507e-08	2.00868
Rrs1	5.92372e-08	1.92889
Atp5j2	6.00115e-08	0.68046
Ccnd2	6.16032e-08	2.10112
Elob	6.4372e-08	0.643139
Atp5e	6.4372e-08	0.672184
Timp1	6.53986e-08	2.15327
Hmgn3	6.56444e-08	1.99131
Cdca7	6.78012e-08	1.85313
Cenpk	7.28367e-08	2.20193
Rnf144b	7.30967e-08	3.92575
Cd248	7.41975e-08	2.18041
Prim1	7.81983e-08	2.26932
D130058E05Rik	8.02654e-08	2.24938
Ccnyl1	8.18364e-08	2.1125
Uck2	8.38319e-08	1.08263
Syncrip	8.55965e-08	1.25886
Alad	8.5932e-08	1.62685
Commd8	9.0623e-08	1.39434
Pmf1	9.2565e-08	1.49015
Lig1	9.29019e-08	1.83716
Casp8ap2	9.38781e-08	1.97845
Mcm2	9.49719e-08	1.70964
Cox5b	9.50612e-08	0.535404
mt-Nd6	9.50612e-08	0.909388
Bmp1	9.82194e-08	2.15499
Ube2n	1.00463e-07	0.810049
Cdh2	1.03702e-07	2.07472
Nubp1	1.05781e-07	1.80766
Pinx1	1.13021e-07	2.0376
Grwd1	1.14062e-07	2.184
mt-Nd3	1.16088e-07	1.7587
Dzip1l	1.20452e-07	2.3607
Nbeal2	1.21364e-07	3.08883
Ccne2	1.24234e-07	2.41601
Tprkb	1.24583e-07	2.33622
Naa15	1.26622e-07	1.31435
Aprt	1.2685e-07	1.03019
Ssrp1	1.2956e-07	0.765559
Srsf7	1.30451e-07	0.688135
Dusp27	1.39352e-07	2.70516
Sc5d	1.42457e-07	2.27762
Skp1a	1.43545e-07	0.672038
Dcun1d5	1.4372e-07	1.38034
Sf3b6	1.47507e-07	0.831278
Minos1	1.49538e-07	0.624406
Hmga2	1.51586e-07	1.07931
Gas6	1.54245e-07	2.61352
Ddx39b	1.57904e-07	0.6328
Nubp2	1.62678e-07	2.08531
Pbdc1	1.71218e-07	1.42384
Arrdc4	1.7262e-07	2.76723
Ptpn11	1.7351e-07	1.46096
Cse1l	1.73541e-07	1.25491
Glrx5	1.7446e-07	1.69806
Polr2l	1.81717e-07	1.25002
Ndufa11	1.83269e-07	1.05893
Asna1	1.90215e-07	1.35164
Rbm38	1.91605e-07	2.17288
Cnot9	1.94728e-07	1.33734
Map2k2	1.96111e-07	0.820068
Dpm2	1.97043e-07	1.70807
Adgra3	1.99712e-07	2.25298
St3gal5	2.03682e-07	2.05653
Tm9sf1	2.08259e-07	1.49221
Hpgd	2.11142e-07	4.09025
Gcnt2	2.14997e-07	2.30994
Setd1b	2.19688e-07	1.4728
Eif3g	2.21389e-07	0.683363
Mical3	2.22093e-07	2.2113
Gimap9	2.2289e-07	2.24563
Snrpd2	2.24384e-07	0.773679
Bop1	2.25313e-07	2.06375
Alyref	2.2794e-07	1.87402
Rhob	2.28522e-07	1.33582
Sulf1	2.3218e-07	2.2707
Dscc1	2.34524e-07	2.32346
Skida1	2.35958e-07	2.55973
Pir	2.38481e-07	2.89453
Akirin1	2.40602e-07	1.73516
Ass1	2.44393e-07	3.04479
Dna2	2.50103e-07	2.32985
Mgat2	2.50472e-07	1.81768
Fry	2.52759e-07	2.17869
Wars	2.55586e-07	1.57493
Gtf3c6	2.64371e-07	1.37467
Mrps6	2.64483e-07	1.20292
Snrpb	2.67047e-07	0.476582
Gja5	2.70638e-07	2.24756
Gna11	2.81039e-07	1.6582
Ndufb7	2.8165e-07	0.805648
Cenps	2.83144e-07	1.91691
Wdhd1	2.85286e-07	2.10981
Ctnnb1	2.85456e-07	0.581316
Ccne1	2.8595e-07	2.6353
Wdr18	2.95692e-07	1.34437
Sf3b5	3.01046e-07	0.887216
Bud23	3.02791e-07	1.59015
Recql	3.02926e-07	2.24875
Slc9a3r1	3.02957e-07	2.44701
Mthfd2	3.06068e-07	2.25645
Ssb	3.09164e-07	0.586448
Ddx39	3.17477e-07	1.00949
Hnrnpm	3.1748e-07	0.711629
Gins2	3.22741e-07	1.60089
Tsfm	3.25782e-07	1.55276
Trmt61b	3.29705e-07	2.28555
Ezh2	3.32426e-07	1.69756
Eif2s1	3.43729e-07	0.902007
Tm4sf1	3.47656e-07	2.77187
Fkbp10	3.48195e-07	1.06873
Psmd12	3.48316e-07	0.711218
Selenof	3.48319e-07	0.434755
Ptprn	3.68909e-07	2.62492
Cox6b1	3.72093e-07	0.530586
Ccar1	3.84423e-07	1.1971
Paxip1	3.89181e-07	2.07535
Bpgm	3.94665e-07	2.3794
Elavl1	4.05341e-07	0.650465
Tecr	4.24417e-07	0.538551
Mprip	4.27119e-07	1.66383
Cdc34	4.4134e-07	1.35857
Cct8	4.47272e-07	0.453842
Gm28439	4.51258e-07	2.33264
Msx1	4.55298e-07	2.71153
Cops5	4.59121e-07	0.819969
Fkbp4	4.65186e-07	0.692039
Tcim	4.79863e-07	1.85456
Ppih	4.91922e-07	1.39062
Mapk14	4.9387e-07	2.07582
Armcx3	5.02015e-07	1.24717
Samd5	5.08087e-07	4.85893
Ncl	5.09713e-07	0.591029
Lrrc8b	5.09777e-07	1.87776
Rac1	5.15787e-07	1.65489
Ubfd1	5.17934e-07	1.58303
Pcsk5	5.20916e-07	2.27607
Pclaf	5.32668e-07	1.62629
Zbed4	5.35003e-07	2.03242
Pwp1	5.43472e-07	1.86273
Cad	5.44866e-07	2.20346
Mob4	5.58272e-07	0.894768
Srsf10	5.58321e-07	0.94094
Zdhhc18	5.62018e-07	2.64049
Mmrn2	5.6562e-07	1.17852
Slc25a22	5.67075e-07	2.04115
Csnk2b	5.73017e-07	0.55932
Gmnn	5.8e-07	1.87464
Emp3	5.85087e-07	2.15664
Lsm2	5.87756e-07	0.934571
mt-Co3	5.90786e-07	1.473
Tmem147	5.92499e-07	1.39251
Serpinh1	5.95751e-07	0.57299
Ltv1	6.00906e-07	1.60008
Calcrl	6.01838e-07	1.54615
Golt1b	6.0352e-07	0.976606
Ndufc1	6.11387e-07	0.750682
Mad2l1	6.13507e-07	1.76644
Eloc	6.27393e-07	0.828572
4921524J17Rik	6.49442e-07	1.28657
Mtap	6.59292e-07	1.49425
E130309D02Rik	6.62671e-07	1.92898
Ppm1g	6.8531e-07	1.18238
Tceal8	6.91141e-07	0.960977
Clspn	6.94145e-07	2.0514
Frk	7.12122e-07	2.74345
Adrm1	7.18191e-07	0.812698
Far1	7.40339e-07	1.40359
Mapkap1	7.51118e-07	2.13817
Rab27a	7.66207e-07	2.20419
Xpo5	7.79524e-07	1.95095
Atp13a3	7.81889e-07	1.89792
Fndc4	7.99625e-07	2.21831
Polr1e	8.09612e-07	2.18914
Mrpl51	8.1034e-07	0.995726
Fkbp2	8.21836e-07	1.42883
Serp1	8.22067e-07	0.985489
Nhp2	8.32583e-07	0.97059
Tsen34	8.43302e-07	0.818211
Psmd3	8.48783e-07	0.479256
Asf1b	8.91398e-07	2.03911
Tmem98	9.02011e-07	2.09644
Ube2f	9.05572e-07	1.58784
Rbmxl1	9.10536e-07	0.700534
Slc35a4	9.2173e-07	1.03882
Eif4h	9.46012e-07	0.42399
Gm10053	9.5809e-07	1.32295
Atp5mpl	9.70396e-07	0.529792
Ddi2	9.81292e-07	1.45687
Tra2b	9.82813e-07	0.689292
E2f6	9.98659e-07	2.20953
Ccdc25	1.00513e-06	1.67497
Svbp	1.03051e-06	1.01863
Mcc	1.0385e-06	2.03161
Ddx21	1.05674e-06	1.84829
mt-Atp6	1.07133e-06	1.6913
Wdr46	1.07303e-06	2.16453
Ppib	1.07411e-06	0.491827
Dut	1.10155e-06	0.849577
Tmem37	1.10218e-06	2.27032
Gimap8	1.12232e-06	2.38009
Gm10156	1.12409e-06	0.847708
Mrpl12	1.12757e-06	1.06514
Ndufa1	1.12929e-06	1.05207
Ube2r2	1.16409e-06	1.6118
Timm23	1.18842e-06	0.863411
Rbm3	1.18842e-06	0.605253
Lyar	1.18842e-06	1.53793
Prickle2	1.19248e-06	2.84982
Meaf6	1.19659e-06	1.79935
Cpsf6	1.23423e-06	0.908734
Hyou1	1.24333e-06	1.92559
Ash2l	1.24401e-06	2.1443
Rnf219	1.26561e-06	1.7877
Fam111a	1.26954e-06	1.92567
Tbcd	1.27901e-06	1.95251
Sae1	1.28172e-06	0.85473
Ftsj1	1.28736e-06	2.18781
Tcf19	1.31796e-06	2.28235
Gsto1	1.33777e-06	1.45992
Fanca	1.3394e-06	2.03759
S100a6	1.34237e-06	1.78541
Gosr2	1.34958e-06	1.65798
Actr1b	1.38203e-06	1.05004
Sf3b4	1.42558e-06	0.789885
Akap5	1.43907e-06	2.36705
Cpsf2	1.45091e-06	1.6297
Pdap1	1.47136e-06	0.699815
Prelid3b	1.49e-06	1.38571
Bag1	1.5022e-06	1.83443
Heatr5a	1.51365e-06	1.91797
Idh1	1.57422e-06	1.50011
Ccdc86	1.5827e-06	1.67392
B3gnt3	1.58884e-06	2.46559
Ftsj3	1.60071e-06	1.92244
Smdt1	1.62588e-06	0.676443
Ap1s1	1.63553e-06	0.90355
G3bp1	1.64626e-06	0.683409
Lamp1	1.66441e-06	1.40988
Utp18	1.68482e-06	1.81097
Cald1	1.68775e-06	0.812259
Rad23b	1.69036e-06	1.36781
Ciao2a	1.70801e-06	1.01141
Wrnip1	1.72441e-06	2.34297
Ube2k	1.72993e-06	0.911025
Exoc3l4	1.73899e-06	1.30149
Mfsd5	1.75034e-06	1.74046
Csnk1g3	1.75284e-06	1.91248
Twf1	1.77376e-06	0.82531
Bpnt1	1.79099e-06	2.02144
Mylk	1.80728e-06	2.12859
Nuak1	1.81112e-06	3.10491
Ndufb8	1.81831e-06	0.654359
Foxq1	1.86173e-06	3.00295
Timp2	1.87392e-06	2.832
Tcf3	1.93478e-06	1.35927
Cyp51	1.94974e-06	1.97729
Thap12	1.98196e-06	1.87059
Cdk14	1.98797e-06	1.89004
Rpa1	1.99312e-06	1.46665
Ctbp1	1.99386e-06	1.53048
Wdr1	2.00755e-06	0.476537
Rrp12	2.01033e-06	2.20971
Strap	2.03231e-06	0.884634
Psma2	2.03249e-06	0.521355
Rnf11	2.06778e-06	1.89617
Crnkl1	2.0729e-06	1.8737
Stk11	2.0818e-06	2.00907
Nxt1	2.16557e-06	1.20856
Mrpl22	2.17942e-06	1.36179
Ppic	2.21557e-06	0.556691
Sntb2	2.22912e-06	2.433
Polr2f	2.2429e-06	0.68246
Ywhae	2.35591e-06	0.368465
Lmo4	2.41197e-06	1.81118
Uqcc2	2.41431e-06	0.821719
Blmh	2.4144e-06	0.700471
Gorasp1	2.41979e-06	2.31062
Armcx6	2.48154e-06	1.95647
Nagpa	2.49603e-06	2.19181
Ssbp3	2.5065e-06	1.28018
St6gal1	2.53769e-06	1.69212
Klhl6	2.56598e-06	0.997151
Bag2	2.59359e-06	2.12728
Tmem248	2.59627e-06	1.86535
Slc38a4	2.59643e-06	1.1839
Tmem109	2.61177e-06	1.5631
Emilin1	2.63002e-06	0.995074
Smarca5	2.64608e-06	1.59807
Nfic	2.6731e-06	1.78535
Arf6	2.70838e-06	1.56648
Med8	2.72418e-06	1.40927
Eif2s2	2.76176e-06	0.604884
Surf4	2.7956e-06	0.601836
Ube2g2	2.84295e-06	1.64678
P2ry10b	2.84981e-06	2.8691
Pradc1	2.87325e-06	1.86057
Ampd2	2.95565e-06	1.64651
Gm4430_ENSMUSG00000103009	2.96328e-06	3.27471
Rps6ka3	2.96382e-06	1.95272
Mis12	2.98784e-06	2.06934
Lpcat1	3.00411e-06	1.35362
Shisa4	3.02913e-06	1.9499
Zfp326	3.03491e-06	1.25108
Tubb2a	3.03965e-06	1.53319
Hint1	3.04391e-06	0.410375
Itpa-ps1	3.04456e-06	1.24723
Med16	3.09753e-06	2.0828
Fadd	3.12267e-06	1.76767
Stk38l	3.13255e-06	1.81256
Ctsw	3.14699e-06	3.53406
Cmpk1	3.18822e-06	1.15507
Acot9	3.21175e-06	1.27527
Pdcd5	3.21451e-06	0.600161
Tnfaip8	3.26594e-06	2.01885
Ccdc8	3.27769e-06	1.79499
Plk3	3.32627e-06	2.67617
Slc40a1	3.32627e-06	2.73511
Get4	3.34731e-06	1.19111
Nipal2	3.37403e-06	4.53615
Acvr1	3.42012e-06	2.01526
Ctu2	3.47965e-06	2.22497
Sh3bgrl3	3.51943e-06	0.418696
Psmc6	3.56199e-06	0.666708
Hmgb3	3.64897e-06	0.802981
Nmt2	3.67218e-06	1.68902
Rgmb	3.68015e-06	2.06955
Tll1	3.83711e-06	3.13311
Gins3	3.84013e-06	2.02271
Rcc2	3.85874e-06	1.76845
Batf3	3.97874e-06	2.37435
Cdt1	4.05085e-06	2.18311
Ehd1	4.09545e-06	1.39171
Dennd3	4.14308e-06	2.06655
Orc1	4.23526e-06	1.80457
Mcm7	4.25715e-06	1.46099
Wrb	4.26348e-06	1.67651
Cdc123	4.31547e-06	0.869516
Arpp19	4.36806e-06	0.725329
Zdhhc16	4.38389e-06	1.76875
Donson	4.45935e-06	1.88004
Tagln	4.4733e-06	2.19509
Gpd1l	4.57652e-06	2.01834
Top2b	4.61482e-06	1.4745
Med27	4.72024e-06	1.81879
Cx3cl1	4.78329e-06	1.89291
Nae1	4.84003e-06	1.14351
Lrrk1	4.8977e-06	2.272
Larp7	4.94647e-06	1.36142
Ubqln1	4.97278e-06	1.32847
Cmtm3	5.00769e-06	0.852644
Mmp14	5.06213e-06	1.18292
Ccdc12	5.15489e-06	0.900041
Prkar2a	5.30308e-06	1.82416
Tmco1	5.33707e-06	1.14393
Ssr2	5.34658e-06	0.509701
Mcur1	5.37142e-06	1.90224
Pole3	5.39495e-06	1.63455
Txndc11	5.43617e-06	1.89409
Ppp1r11	5.46929e-06	0.997767
Rmi2	5.49335e-06	2.78334
Tmem97	5.54964e-06	1.87037
Taf9b	5.57391e-06	2.27514
Csrp2	5.67193e-06	0.729771
Ywhah	5.73945e-06	0.659585
Gchfr	5.80117e-06	2.07102
Ak2	5.87638e-06	0.616504
Hnrnpll	5.99206e-06	1.8296
Rdx	6.01632e-06	0.761564
Ppp2r1b	6.03005e-06	1.19338
Ncln	6.11978e-06	1.60729
Ncdn	6.21002e-06	1.89175
Idi1	6.21851e-06	1.77318
D8Ertd738e	6.23259e-06	0.6294
Stk35	6.25303e-06	2.00508
Ak1	6.27905e-06	2.10059
Top1	6.30626e-06	0.837676
Mrps25	6.48297e-06	1.70268
Ankrd9	6.49813e-06	2.87158
Prokr2	6.55164e-06	3.41427
Pdgfd	6.55812e-06	2.13502
Cby1	6.56022e-06	1.92804
Trpc6	6.59974e-06	2.63679
Abhd2	6.60944e-06	1.43943
Ndufs6	6.68732e-06	0.626828
Spr	6.73703e-06	1.38199
Cbx2	6.75292e-06	1.83822
Slc25a44	6.76917e-06	1.97248
Ppp1r35	6.88085e-06	1.80878
Nup93	6.90648e-06	1.38262
Gstp1	6.98274e-06	0.979993
Ranbp6	7.03648e-06	2.08373
Txlna	7.07427e-06	1.26508
Wdr6	7.10736e-06	2.01443
Ptchd1	7.11264e-06	2.56247
Phgdh	7.12621e-06	2.10833
Lipo3	7.179e-06	2.04056
Klhl21	7.25706e-06	1.70616
Atf6b	7.37023e-06	1.68062
Banf1	7.42911e-06	0.532609
Csrnp2	7.55792e-06	2.04677
P2rx1	7.63432e-06	3.34658
Mrpl27	7.80661e-06	1.20596
H19	7.87446e-06	0.624652
Ywhaz	8.05964e-06	0.485801
Pdlim7	8.15377e-06	0.701374
Trim46	8.18031e-06	2.24247
Immt	8.24896e-06	0.738746
Acta2	8.34348e-06	2.91853
Rpa2	8.36828e-06	1.61397
Mrpl13	8.43885e-06	1.00839
Gpaa1	8.47064e-06	1.97979
Cdk2ap2	8.58238e-06	1.82899
Arhgef10	8.66038e-06	1.71094
Aen	9.06796e-06	1.76917
Atg101	9.08329e-06	1.90753
Ipo13	9.1131e-06	1.956
Cox16	9.11648e-06	1.26561
Esyt1	9.19893e-06	1.83701
Srsf2	9.41998e-06	1.16424
Atp5h	9.47698e-06	0.425132
Carmil1	9.4935e-06	2.17228
Bbs9	9.55473e-06	1.95392
Mtch1	9.59503e-06	1.47904
Actr1a	9.64212e-06	0.615002
Naa60	9.7131e-06	1.74983
Dnajb14	9.82851e-06	1.98615
Ctps	9.84143e-06	1.6432
Mettl24	9.94345e-06	2.35366
Shkbp1	9.98631e-06	1.86106
Ddx28	1.00042e-05	2.13521
Cnpy2	1.00384e-05	0.675679
Arf2	1.00614e-05	1.71218
Hgh1	1.00625e-05	2.07387
Chuk	1.00758e-05	1.82546
Cachd1	1.01032e-05	1.678
Nploc4	1.01254e-05	1.8516
Arf4	1.05103e-05	0.447388
Mybl2	1.05965e-05	1.91994
Ebp	1.06527e-05	1.7773
Pmepa1	1.07151e-05	1.81899
Hras	1.07879e-05	1.79016
Cfl2	1.11281e-05	0.793316
Atpif1	1.12578e-05	0.541268
Fxn	1.12815e-05	1.61263
Yrdc	1.15122e-05	1.94477
Kcnk6	1.18945e-05	1.84673
Scarf2	1.20146e-05	2.85058
Psmb10	1.23002e-05	1.76831
Oat	1.23283e-05	0.942653
Kpnb1	1.23335e-05	0.790897
Pccb	1.2404e-05	1.93962
Rnf115	1.24043e-05	1.7519
Plagl2	1.24177e-05	1.50055
Atp10d	1.24532e-05	2.72825
Rcn1	1.24694e-05	0.915171
Rnh1	1.25419e-05	1.86007
Plekhh1	1.25881e-05	2.0405
Ppm1d	1.26048e-05	1.99894
Pias2	1.26325e-05	1.64181
Rif1	1.26632e-05	1.64604
Arl2bp	1.26862e-05	1.61299
Rcc1	1.26917e-05	1.88523
U2af1	1.2902e-05	0.755199
Rapgef4	1.29434e-05	1.8392
Slc43a1	1.29448e-05	1.48506
Nkx2-3	1.29538e-05	2.09902
Ulbp1	1.31178e-05	1.94973
Rad51	1.31763e-05	2.1213
Ssna1	1.3192e-05	0.928354
Psme3	1.32261e-05	1.69192
Ibtk	1.32947e-05	1.74106
Suv39h2	1.33173e-05	2.1333
Lclat1	1.36724e-05	1.82462
Slc30a5	1.37468e-05	1.66934
Ppil1	1.38564e-05	1.36515
Bcl11a	1.39217e-05	1.99158
Dpy19l1	1.42138e-05	1.47474
Tm7sf2	1.42414e-05	1.88211
Brpf1	1.43555e-05	1.8447
Mad2l1bp	1.4407e-05	1.95124
Clcn4	1.44116e-05	1.85408
Armc6	1.45675e-05	2.17843
Alox12	1.4934e-05	2.82316
Itpripl2	1.49863e-05	1.60212
Ppig	1.51041e-05	0.826471
Plvap	1.51223e-05	0.426767
Mvd	1.51598e-05	1.94918
Zdhhc8	1.5215e-05	1.83789
Pmvk	1.53507e-05	1.8036
Pgp	1.54301e-05	1.43975
Tomm5	1.54533e-05	0.844786
Gm9234	1.54573e-05	0.92812
Chd4	1.54663e-05	0.890912
Inpp5b	1.55491e-05	2.03939
Tmem208	1.55717e-05	1.40737
Mettl1	1.5683e-05	1.46036
Psmb5	1.58187e-05	0.58319
Fignl2	1.59007e-05	1.87321
Rnaseh2b	1.59074e-05	1.42969
Naa25	1.59767e-05	1.75772
Tomm40	1.59971e-05	0.755287
Itga2	1.60555e-05	1.93272
Baz1b	1.61642e-05	1.07366
Mphosph10	1.62345e-05	1.85556
Tmem167	1.63608e-05	0.651258
Coq2	1.63709e-05	1.90594
Exosc2	1.64752e-05	1.60373
Nt5c2	1.64813e-05	1.81037
Yaf2	1.65469e-05	1.10843
Prim2	1.65491e-05	1.67378
Slc30a6	1.66624e-05	1.90043
Rbbp4	1.67321e-05	0.486083
Fam107a	1.67926e-05	2.53851
Dnajc19	1.69006e-05	0.896141
Slc43a3	1.69165e-05	1.38237
Fam163a	1.69944e-05	2.03096
Diaph1	1.71808e-05	1.68307
Psma5	1.7304e-05	0.518764
Tal1	1.74723e-05	1.57092
Srm	1.76848e-05	1.25865
Cyb561	1.7696e-05	2.05835
Atp2a2	1.77108e-05	1.64232
Cmc2	1.79466e-05	1.67146
Tnnt3	1.83947e-05	2.09382
Lars	1.8479e-05	1.13506
Med18	1.84961e-05	1.86425
Dynlrb1	1.85039e-05	0.367089
Arf5	1.85039e-05	0.46824
Setd6	1.85758e-05	2.9192
Lpar4	1.87911e-05	1.76461
Stip1	1.89211e-05	0.660886
Trp53	1.89211e-05	0.497992
Copb2	1.89211e-05	0.501529
Mfsd11	1.90344e-05	1.79321
Plxdc2	1.90495e-05	2.11174
Mrgbp	1.91061e-05	1.87354
Sost	1.96501e-05	1.74707
Fdps	1.96996e-05	1.60496
Ubxn8	1.99216e-05	1.74544
Szrd1	1.993e-05	1.44553
Trmt61a	2.04211e-05	1.60125
Dnajc10	2.04355e-05	1.20175
Pigq	2.06122e-05	1.66425
Isl1	2.06326e-05	2.04108
Drg2	2.07441e-05	1.53446
Zfp213	2.08893e-05	1.66395
Zfp207	2.09115e-05	0.555876
Hmga1	2.11447e-05	0.545187
Pcyox1l	2.13747e-05	1.61408
Nucks1	2.16167e-05	1.17953
Kbtbd8	2.16354e-05	2.38588
Pop1	2.16364e-05	2.02159
H2afy	2.17366e-05	0.841163
Ltbp4	2.17504e-05	2.86026
Gadd45b	2.18388e-05	2.38621
Ldah	2.19854e-05	1.74644
Fam126a	2.20212e-05	1.76193
E2f7	2.20328e-05	1.61632
Sec23b	2.21401e-05	1.35378
Med6	2.222e-05	0.987139
Mon1b	2.24444e-05	1.72207
Coa6	2.25078e-05	1.432
Haus4	2.26323e-05	1.74587
Snrpa1	2.28374e-05	0.811365
Fli1	2.28463e-05	0.571363
Btbd19	2.31574e-05	2.16939
Asf1a	2.33627e-05	1.19218
Msmo1	2.36218e-05	1.65893
Aif1l	2.36333e-05	2.07184
Rheb	2.3876e-05	0.536381
B3glct	2.38872e-05	1.90283
Tor2a	2.40597e-05	1.58963
Ubl4a	2.40669e-05	1.4483
Pfdn1	2.41405e-05	0.594244
Snrnp40	2.44016e-05	1.0585
Eif6	2.44073e-05	0.653337
Casp3	2.47642e-05	0.857198
C2cd2l	2.48767e-05	1.98624
Meis2	2.51736e-05	1.72306
Mrpl55	2.56927e-05	1.28991
Dbf4	2.60372e-05	1.89839
Ube2a	2.60687e-05	0.708387
Fignl1	2.63904e-05	1.57596
Sema5b	2.6565e-05	5.24834
Mtx1	2.66136e-05	1.03277
L3mbtl2	2.68511e-05	1.82417
Lsm5	2.69179e-05	0.833484
Hnrnph1	2.69401e-05	0.514512
Rchy1	2.71499e-05	1.53339
Timm22	2.72051e-05	1.40702
Prkaca	2.73755e-05	1.3402
Tuba1b	2.75357e-05	0.59159
Ufd1	2.76544e-05	1.28471
Ptpn9	2.81242e-05	1.72419
Rfc3	2.82224e-05	1.72063
Tmem189	2.85524e-05	1.57348
Amfr	2.85965e-05	1.56842
Ephb4	2.89054e-05	1.02203
Ndufs8	2.93259e-05	1.06346
Tprgl	2.96983e-05	2.00885
Gucy1b1	2.97747e-05	3.06714
Nop2	3.017e-05	1.78968
Sox13	3.0242e-05	1.65052
Denr	3.03732e-05	0.690416
Gm7931	3.04356e-05	1.01749
Tlnrd1	3.06204e-05	1.41127
Caprin1	3.10413e-05	0.38497
Api5	3.10413e-05	0.772345
Pcbd2	3.10651e-05	1.23617
Prps1	3.11115e-05	1.99533
Usp14	3.13793e-05	0.859799
Romo1	3.24134e-05	0.781691
Ufc1	3.25754e-05	0.703978
5330416C01Rik	3.25987e-05	2.44836
Mns1	3.27625e-05	1.91108
Cops9	3.27699e-05	0.653565
Wfdc2	3.28949e-05	2.36937
Nes	3.34508e-05	1.22626
Pin1	3.38439e-05	0.96083
Ndufs5	3.38516e-05	0.82489
Rab27b	3.40488e-05	2.0628
Mdm1	3.4156e-05	1.79887
Hnrnpf	3.45911e-05	0.549444
Orc4	3.46817e-05	1.17843
Pcdh7	3.47232e-05	1.98776
Dok1	3.51556e-05	2.01178
Elof1	3.5307e-05	0.963874
Coq10b	3.53086e-05	1.57315
Psmd4	3.53458e-05	0.627515
Gm10320	3.54702e-05	1.07887
Rb1cc1	3.55871e-05	1.65166
Slc35d1	3.58514e-05	1.67044
Tomm70a	3.60198e-05	1.28193
Sart1	3.60214e-05	1.69555
Apex2	3.66564e-05	1.79771
B3galt6	3.69898e-05	1.88972
Yars2	3.70593e-05	1.78806
Bccip	3.76683e-05	1.27285
Abcf2	3.76743e-05	1.28065
4930412O13Rik	3.78611e-05	4.56638
Pias3	3.80197e-05	1.83957
Dcaf12l1	3.803e-05	2.66543
Pon2	3.81111e-05	0.653395
Ggps1	3.82532e-05	1.47422
Bvht	3.83387e-05	1.33862
Cltb	3.85488e-05	1.71707
Dpy19l3	3.86308e-05	1.88566
Ppm1m	3.86813e-05	1.83582
Tchp	3.89808e-05	1.84524
Cfp	3.90296e-05	2.79434
Spata5	3.91206e-05	1.7433
Mrpl16	3.95125e-05	1.4972
Psmd9	3.96483e-05	1.25737
Tmem41b	3.97624e-05	1.29154
Uba2	3.97823e-05	0.518666
Gm43906	4.00681e-05	2.16994
Kpna4	4.0073e-05	1.45814
Eif3m	4.02108e-05	0.552604
Phlda3	4.02372e-05	1.82756
Gm38910	4.07923e-05	4.74673
Ecsit	4.10474e-05	1.70606
Amot	4.11346e-05	1.47729
Rrp9	4.14002e-05	1.7187
Gm16380	4.15233e-05	1.94907
Spast	4.15624e-05	1.55845
Exosc9	4.15953e-05	1.28512
Npr3	4.16168e-05	1.39554
Togaram1	4.19425e-05	1.68704
Ubb	4.24191e-05	0.247456
Slit2	4.29863e-05	1.77453
Nt5e	4.34309e-05	1.88871
Fh1	4.36953e-05	1.25458
Ide	4.37962e-05	1.747
Trp53bp2	4.39235e-05	1.65335
Casp7	4.39639e-05	1.65148
Ctdp1	4.43827e-05	1.93366
Rwdd1	4.47415e-05	0.849305
Kmt5a	4.51511e-05	1.48148
Prodh	4.53804e-05	1.86891
Slc38a2	4.56982e-05	0.934334
Srsf9	4.58063e-05	1.42538
Stard8	4.59448e-05	1.78841
Plscr1	4.6107e-05	1.83427
Dock11	4.61904e-05	1.46904
Relt	4.63434e-05	1.82985
Zfp202	4.7187e-05	2.41012
Efnb3	4.76139e-05	1.58382
Ube2d2a	4.76876e-05	0.62879
Pithd1	4.78196e-05	1.70483
Tm9sf3	4.78532e-05	1.20519
Rpph1	4.82445e-05	2.19801
Ss18l2	4.87348e-05	1.20243
Yars	4.87553e-05	1.22793
Cbfb	4.88186e-05	1.47011
Tssc4	4.89907e-05	1.37722
Kctd3	4.95121e-05	1.79853
Polr2j	5.02284e-05	0.746919
Snx11	5.03727e-05	1.7437
Ints1	5.03805e-05	1.69052
Mcm10	5.04618e-05	1.93138
Kdelc2	5.05433e-05	1.53876
Nup43	5.1695e-05	1.68401
Sem1	5.19009e-05	0.507291
Nostrin	5.22847e-05	1.84924
Nts	5.24093e-05	2.11684
Gng11	5.24516e-05	0.554261
Eng	5.30078e-05	0.644852
Mtmr4	5.34701e-05	1.48578
H2-D1	5.40555e-05	1.89051
Isg20l2	5.41836e-05	1.31011
Gm3756	5.44194e-05	0.632784
Gimap1	5.4721e-05	1.79314
Lage3	5.52477e-05	1.27246
Tubg1	5.55329e-05	1.34579
D5Ertd579e	5.58794e-05	1.70679
1110008P14Rik	5.58867e-05	1.5723
Hacd2	5.65886e-05	1.30795
Heatr5b	5.66716e-05	1.50255
Apex1	5.75342e-05	0.968499
Gm6682	5.82267e-05	0.739787
Pfas	5.8472e-05	1.26691
Cenpu	5.85595e-05	1.89592
Tle1	5.88581e-05	1.55739
Stox1	5.93136e-05	2.09065
Vars	5.95014e-05	1.02023
Timm50	5.95637e-05	1.23199
Mrto4	5.97683e-05	0.958477
Snx19	5.99626e-05	1.81938
Hey1	6.0434e-05	1.04173
Col2a1	6.07339e-05	2.74999
Atp5f1	6.07644e-05	0.421392
Ybx3	6.07721e-05	1.3595
Tfec	6.14791e-05	2.58611
Rcor1	6.15315e-05	1.7709
Capn15	6.15315e-05	1.47856
Stt3b	6.16618e-05	1.04838
Adgrg6	6.17227e-05	2.28318
Dhh	6.23991e-05	2.6001
Jagn1	6.25323e-05	1.48797
Ssr1	6.27004e-05	0.477526
Triap1	6.29705e-05	1.42464
Gorasp2	6.30248e-05	0.7084
Samd1	6.30288e-05	1.74695
Klf16	6.38335e-05	1.4814
Tmtc3	6.40075e-05	1.39166
Eif2b5	6.4429e-05	1.73906
Mmgt1	6.46483e-05	1.61822
Atp13a2	6.48247e-05	1.91372
Vps33b	6.48738e-05	1.60449
Fpgs	6.50478e-05	1.91595
Dad1	6.53723e-05	0.453554
Adamtsl2	6.5664e-05	2.40518
Eif1a	6.59672e-05	1.07299
Tnni1	6.63121e-05	2.15616
Ncapg2	6.63812e-05	1.52649
Ptch1	6.66355e-05	1.46287
Anapc4	6.67466e-05	0.721974
Dbr1	6.68599e-05	1.67067
Ptgfrn	6.69653e-05	3.3024
Rbm14	6.70445e-05	1.0938
AA465934	6.75379e-05	1.49753
Prkag1	6.77208e-05	1.07077
Rab40c	6.80898e-05	1.86812
Srpr	6.81278e-05	1.03318
Psmg3	6.82359e-05	1.24094
Ptrh2	6.93915e-05	1.41586
Mbd3	6.97249e-05	1.42458
Larp1	7.13094e-05	1.5433
Pola1	7.15312e-05	1.41928
Tbl3	7.20393e-05	1.40312
Dennd5b	7.24755e-05	1.14846
Bmp6	7.26823e-05	3.12023
Grasp	7.27547e-05	1.59562
Erg28	7.28817e-05	1.35039
Khdrbs1	7.32591e-05	0.899881
Slc35f6	7.3545e-05	1.72164
Lrrc59	7.38824e-05	0.967742
Senp1	7.41388e-05	1.46702
Grsf1	7.42944e-05	1.60223
Selenom	7.43973e-05	1.01981
Npm3	7.44791e-05	1.36838
Mars	7.50712e-05	1.67259
Ndn	7.55774e-05	0.76533
Map2k3	7.59524e-05	0.953933
Dlg5	7.60551e-05	1.66706
Ldlr	7.60612e-05	1.73426
Gm53	7.61177e-05	2.24272
Itprid2	7.62946e-05	1.71266
Opa3	7.64193e-05	1.43833
Dcp2	7.68823e-05	1.30902
Atp5g3	7.7171e-05	0.518331
Tmem251	7.75128e-05	1.86338
Eif4e	7.79708e-05	0.751566
Nudc	7.79713e-05	0.623575
Orc6	7.86062e-05	1.06552
Gm4540	7.86217e-05	1.10539
Apoo-ps	7.87053e-05	1.31077
Farsb	7.87238e-05	1.0816
Ppp1r14b	7.87321e-05	1.27447
mt-Rnr1	7.95954e-05	0.525679
Hoxa10	8.01032e-05	2.0283
Cluh	8.04297e-05	1.58827
Zdhhc3	8.05003e-05	1.31176
Bola2	8.12463e-05	0.762633
Impa1	8.14427e-05	1.39516
Cwc15	8.20913e-05	0.592517
Gm24187	8.26427e-05	2.55677
Hsd17b7	8.28273e-05	1.82288
Ruvbl1	8.29116e-05	0.947801
Rnf121	8.29432e-05	1.62059
Cdk2ap1	8.30981e-05	1.038
Epha4	8.31289e-05	2.61132
Ankrd10	8.33099e-05	1.2885
Epb41l5	8.35859e-05	1.65856
Supt16	8.45492e-05	1.17937
Parp1	8.46506e-05	0.869219
Cdv3	8.46607e-05	0.666559
Rab15	8.47961e-05	2.55128
Lin52	8.56696e-05	1.87306
Pcca	8.6772e-05	1.73499
Gm23935	8.7741e-05	1.25107
Jup	8.81992e-05	1.02135
Hnrnpr	8.82023e-05	0.560211
Tuba1c	8.91119e-05	1.19625
Gimap6	8.97175e-05	1.49405
Tex261	9.00006e-05	1.02814
Sfxn5	9.01124e-05	1.55124
B4galt7	9.05647e-05	1.56838
Cxcl16	9.07097e-05	2.57979
Atad2	9.10423e-05	1.38734
Sall3	9.16163e-05	1.81473
Ssr3	9.18873e-05	0.363613
Cbx5	9.28298e-05	0.77263
Myd88	9.28719e-05	1.53571
Fbxo6	9.376e-05	1.74306
Dctpp1	9.4288e-05	1.12141
Dusp12	9.45691e-05	1.34386
Uimc1	9.46783e-05	1.50772
Tmed2	9.47438e-05	0.641859
Col5a2	9.47812e-05	1.80273
Etfdh	9.48802e-05	1.4728
Kitl	9.50477e-05	1.61925
St7	9.6343e-05	1.56867
Tram1	9.66943e-05	0.592138
Haus7	9.73075e-05	1.77861
Krcc1	9.7881e-05	1.4049
Tars	9.86129e-05	0.985273
Greb1l	9.90761e-05	1.74055
Pus7l	9.93563e-05	1.8911
5033430I15Rik	0.000100672	2.523
Sec11a	0.000100709	0.495027
Eif3a	0.000100709	0.522597
AU020206	0.000100842	1.78229
Rnf168	0.00010124	1.58968
Yipf5	0.00010152	1.13315
Mrpl46	0.000101543	1.29504
Mrps11	0.00010161	1.23101
A430005L14Rik	0.00010173	1.40166
Selenos	0.000102303	1.30888
BC049762	0.000102892	2.04393
Dpy30	0.000104344	0.848173
Efcc1	0.000104615	1.88113
Slc7a1	0.000104917	1.40831
Pgrmc2	0.000105149	1.43473
Upf1	0.000105313	1.27811
Notch4	0.000105529	1.02926
Lig4	0.000106372	1.2977
Hars	0.000107004	0.799237
Kdelr2	0.000107026	0.406951
Gng5	0.000107026	0.435732
Por	0.000107219	1.38278
Rab10	0.000107633	1.30272
Mrps34	0.00010774	1.04064
Maco1	0.000107989	1.46014
Gm11560	0.000108847	1.20985
Homer3	0.000108922	1.26049
Tmsb4x	0.000109213	0.419045
Tlx1	0.000109732	3.67194
Cfap298	0.000109899	1.34603
Art4	0.00011047	1.98466
Mllt1	0.000111256	1.91802
Zfp617	0.000111948	1.56681
Vwf	0.000112844	1.50101
Mfn2	0.000112931	1.67314
Gtpbp3	0.000114226	1.84009
Armc1	0.000114491	1.2919
Senp3	0.000114763	1.33547
Ptcd3	0.000115142	1.20406
Fam118b	0.000115225	1.5986
D3Ertd751e	0.000115248	1.70873
Mrps18c	0.00011566	0.907266
Smarcad1	0.000115724	0.992234
Snapc5	0.00011602	1.27985
Prpf31	0.000116309	1.0948
Cars2	0.000116428	1.60046
Vac14	0.000117372	1.71898
Cdk10	0.000117739	1.63124
Hcfc1	0.000118238	1.09321
Gm10425	0.00011884	1.54126
Fbxo28	0.000118996	1.5895
Fkbp11	0.000120189	1.46107
Kctd20	0.000120767	1.15311
Zfp706	0.000120791	0.475329
Rae1	0.000121857	1.17693
Snrpg	0.00012201	0.467013
Chek1	0.000122554	1.44384
Nmral1	0.000122813	1.68637
Plxna4	0.000123169	1.63846
Ube2m	0.000123534	1.25341
Trim59	0.00012435	1.60493
Taf1	0.000124757	1.444
Mcmbp	0.000125723	0.926354
Gm10039	0.000126415	0.838375
Ei24	0.000126427	1.58654
Htatip2	0.000126861	2.0661
Gstp-ps	0.000127612	1.04555
T	0.00012818	2.22201
Fam198b	0.000128868	1.49059
Cnih4	0.000129529	0.733887
Bex3	0.000129571	0.59945
Aunip	0.000129745	1.69073
Ercc6l	0.000130872	1.76145
Dnaaf5	0.000131066	1.50097
P3h1	0.000131461	1.72057
Tial1	0.000132417	1.25482
Selenoi	0.000133326	1.52781
Clcn7	0.000133336	1.43276
Ranbp17	0.000133391	1.61875
Afap1l2	0.000133445	3.2782
Lrrc27	0.000133598	2.42339
Dclre1b	0.000133752	1.53066
Serp2	0.000134525	1.74397
Arl5c	0.000135862	1.48762
Cmklr1	0.000136064	3.16616
Phb2	0.000136204	0.386807
Midn	0.000136836	1.09754
Ndufa2	0.000137569	0.366004
Klhdc4	0.000138216	1.49247
Gnb2	0.000138248	0.853524
Ftl1	0.000138946	0.351558
Timm10	0.000139517	1.37394
Pik3r3	0.000140184	1.43033
Rbm8a	0.000140333	0.483601
Cct6a	0.000140336	0.353533
Nucb2	0.000140842	1.59441
Ppil3	0.000141259	1.46498
Ppp1r16a	0.000142107	1.6468
Myof	0.000143831	2.05663
Cdk7	0.000143927	1.07764
Kdm2b	0.000144162	1.33376
Pigk	0.000146758	1.61413
Gm36028	0.000149896	2.85501
Arxes1	0.000150469	1.2873
Trmt5	0.00015135	1.62494
Fancm	0.000151651	1.49547
Fam84b	0.000152302	1.82243
Csrp1	0.000153375	0.840343
Ppp1ca	0.000153446	0.293393
Rpp30	0.000155387	1.07211
Cdk9	0.000156012	1.55808
Tbc1d8	0.000157217	1.69715
Uso1	0.000157597	1.58584
1110004F10Rik	0.000158066	0.600132
Uhrf1bp1	0.000158684	1.46624
Pop7	0.00016042	1.24992
Rpp14	0.000162297	1.59372
Eif4a3	0.000162815	0.465687
Coq7	0.000163877	1.17688
Sf3a1	0.000164169	0.825006
Magt1	0.000164229	0.743321
Wdr7	0.000166085	1.38595
Grpel2	0.00016641	1.43142
Utp20	0.000166522	1.43533
Opn3	0.000167231	1.75768
P4hb	0.000167697	0.318694
Cnbp	0.000167697	0.331856
Pde3a	0.0001677	3.00465
Akr1c14	0.0001677	2.97164
Palld	0.000168301	1.23532
Glrx2	0.000169298	1.116
2410004B18Rik	0.000169923	1.34982
Spon2	0.000169951	2.7413
Gm20604	0.000169971	1.10252
Rrp1b	0.000170078	1.80929
Cnot6	0.000170246	1.37145
Rfwd3	0.000170279	1.15474
Cisd1	0.000171328	1.48031
Hnrnpd	0.000172664	0.859022
Eef1akmt1	0.000173966	1.41965
Acad8	0.000174546	1.67172
Chchd3	0.000176136	0.595233
Rnf187	0.000176136	0.681544
Gm26623	0.000176401	1.05837
Prkrip1	0.000176444	1.33404
Glo1	0.00017776	0.820588
Ppil4	0.000178545	1.53973
Mrpl49	0.000178853	1.23795
Dph2	0.000179328	1.82833
Zfpm1	0.000181542	1.36453
Pkia	0.000181693	1.92492
Cd151	0.000182072	1.34966
Exo1	0.000182504	1.8246
Ppp6r1	0.000182912	1.36074
Park7	0.000184979	0.5026
Vangl2	0.00018555	1.59786
Nipa2	0.000186693	1.39313
Carnmt1	0.000187102	1.33283
Itga4	0.000187121	2.84704
Atxn7l2	0.000187912	1.85461
Sh2b2	0.000188978	1.91095
Clptm1	0.000189089	1.21238
Tmem158	0.000189372	1.68649
Polr2e	0.000189552	0.40222
Arf3	0.000189632	1.62651
Atp2c1	0.000189907	1.22977
Zfp568	0.000191048	1.54901
Lrwd1	0.000193565	1.63696
C1d	0.000194228	0.666762
Gatm	0.000195563	1.60254
Cdc6	0.000195801	1.88237
Smc3	0.000196097	0.874757
Gm14005	0.000196412	1.2687
Eprs	0.000198052	0.717245
Lpcat4	0.000198775	1.73056
Rtca	0.000198999	0.937746
Alg10b	0.00020096	1.40042
Xrcc5	0.000201089	1.69025
Dhx9	0.00020188	1.02851
Snu13	0.000201943	0.512318
Nol6	0.000202986	1.56159
Cdadc1	0.000203157	1.53234
Ptges2	0.000204618	1.97096
Ahsa2	0.00020472	1.08795
Slc16a13	0.00020487	1.50792
Ppp1r2	0.000205906	0.442629
2410131K14Rik	0.000205978	1.55891
Kctd10	0.000207903	0.645171
Map1lc3b	0.000207914	0.663511
Prdx4	0.000207914	0.46838
Pqlc2	0.000208266	1.66118
Nop58	0.000209918	0.933366
Igdcc3	0.000210693	1.60622
Fam171a2	0.000212342	1.39975
Tmed9	0.000212975	0.678898
Gsg1	0.000213274	2.0441
Hyal2	0.000214026	1.05308
Eif1ax	0.000214049	0.508116
Cdc45	0.000216508	1.77248
Plekha8	0.000219068	1.43685
Atp1a1	0.000219461	1.42292
Cyth4	0.000219599	1.72952
As3mt	0.00022119	1.55077
Rmdn3	0.000221692	1.54631
Ssx2ip	0.000222087	1.52571
Helq	0.000225503	1.53275
Ttc13	0.000226329	1.45691
Gas2l1	0.000226604	1.55233
Gar1	0.000227151	1.13463
Smpd4	0.000228052	1.64094
Arhgap23	0.000228062	1.44595
Taf12	0.00022816	1.47552
Gm8326	0.000228538	2.22441
Morc2a	0.00022901	1.33876
Sod2	0.000230073	0.922824
Noc3l	0.000230659	1.4482
mt-Atp8	0.000232615	1.29453
Canx	0.000233482	0.388474
Dstn	0.000233482	0.51821
Rhou	0.000235624	1.3682
Scd2	0.000235736	0.941127
Tmem128	0.000236013	0.992159
Add3	0.000239373	1.53823
Tsn	0.000240293	0.935062
Gtf2b	0.000240462	1.0966
Tardbp	0.000242612	0.809838
Tacc2	0.000245288	1.32823
Sox11	0.000246757	1.30258
Mrps18a	0.000246873	0.895363
Slc35e1	0.000248111	1.50139
Pde9a	0.000249675	1.93031
Sqle	0.000251659	1.44576
Tbccd1	0.000251888	1.62684
Nsfl1c	0.000252101	0.475032
Nol8	0.000252721	1.41384
Zfp518a	0.000252734	1.20241
Esf1	0.000253444	1.11885
Iffo2	0.000253638	1.27515
Cisd2	0.000254022	1.02942
Smim12	0.000254074	0.918365
Flywch1	0.000254084	1.27526
Med11	0.000255644	1.36451
Mrpl19	0.000256519	1.32332
Gramd3	0.000256537	1.59907
Aaas	0.000258177	1.29682
Npr1	0.000258381	0.991832
Gm43011	0.000259243	2.87334
Gmps	0.000259468	0.638779
Lman2	0.00025947	0.660489
Vti1a	0.000260659	1.36685
Zbtb33	0.000262123	1.82924
Zcrb1	0.000264461	0.661778
Sumo3	0.000264475	0.424736
Ubxn2a	0.000265153	1.38128
Trim27	0.000265626	0.803219
Rnaseh2c	0.000266389	0.839076
Nsun4	0.000268885	1.56459
Anp32e	0.000269493	0.795224
Rps6ka4	0.000269527	1.69461
Ube2d3	0.000272152	0.373759
Slc35b2	0.000272374	1.37892
Vill	0.000273648	1.84928
Gm20768	0.000274001	1.61327
Rras2	0.00027415	1.53516
Eif4e2	0.000274757	0.57779
Dhcr7	0.000275008	1.53026
Gsk3b	0.000277385	0.590158
Stmn1	0.000277385	0.511423
Prmt1	0.000277385	0.585988
Mrpl54	0.000279801	0.637117
Snrpd3	0.000281356	0.654794
Atp5a1	0.000282711	0.231223
C3ar1	0.000282762	2.25752
Vmp1	0.000284008	1.17333
Oxct1	0.000284221	1.70419
Pfdn6	0.000284425	0.943504
Commd7	0.00028578	1.03764
Uggt1	0.000287664	1.19035
Rrbp1	0.000288132	0.47083
Lrrc49	0.000291793	1.55801
Mon1a	0.000292243	1.70942
Aim2	0.000292469	1.72107
Zfand5	0.000293406	0.984329
Bola3	0.000293803	0.969598
Zcchc14	0.000294012	1.45902
Car8	0.000294241	1.69004
Mfsd10	0.000294351	1.23386
Sars2	0.000294407	1.59227
Magohb	0.000294489	1.15091
Krt18	0.000296015	1.7496
Ube2j1	0.000296312	1.43363
Fkbp3	0.000296446	0.510718
Uxt	0.000296843	1.01656
Il17rc	0.000300422	2.27721
Cd3eap	0.000301106	1.53628
Fas	0.000303018	1.5934
Mrps12	0.000305724	1.146
Prpf4	0.000309682	1.47574
Lnpk	0.000310043	1.24871
Erp44	0.000310092	1.0159
Hnrnpu	0.00031067	1.01399
Asb4	0.000311664	1.29744
Nbas	0.000314681	1.43453
Pik3cb	0.00031711	1.62587
Spsb2	0.00031771	1.73336
Ergic2	0.000317764	0.806378
Efhd2	0.000320115	1.44323
Hdac6	0.000320199	1.59023
Elp1	0.000320276	1.15667
Ccm2l	0.000321403	1.30803
Ncbp1	0.000322394	1.26729
Rab1b	0.000322747	0.437092
Gm7901	0.000325683	1.47264
Ranbp3	0.000325709	0.779561
Loxl3	0.000325829	1.66927
Btbd10	0.000326169	1.59742
Cln8	0.000326935	1.48018
Gimap5	0.000327678	1.48255
Fads2	0.000329702	1.30928
Col3a1	0.000330362	2.06852
Ubl5	0.000331986	0.590686
Txn-ps1	0.000332096	1.25587
Hspa8	0.00033512	0.296472
Ppp2ca	0.000336958	1.36125
Tubb2b	0.000337105	1.53294
Tsc22d1	0.000338248	1.13497
Scd1	0.000339876	1.644
Scoc	0.000342751	1.03059
Snrnp35	0.000344024	1.44531
Smarca4	0.000344687	0.714739
Msantd3	0.000345636	1.4168
Ung	0.000346362	1.72072
Gm5844	0.000347932	0.551837
Cep128	0.000351026	1.41999
Pygo2	0.000351035	1.52357
Prmt3	0.000352336	1.40977
Abhd12	0.000353194	1.57241
Gm7803	0.000354271	1.18068
Ppcs	0.000354818	1.80262
Nt5dc2	0.000356855	0.89115
Itm2a	0.000356855	1.21254
Gldc	0.00035763	1.89367
Wnt11	0.000358998	2.82789
Frrs1	0.000363417	1.51313
Elovl1	0.000363915	1.18972
Eif2ak1	0.000367528	1.42022
Oasl2	0.000367694	2.17991
Pmm2	0.000369398	1.52209
Prpf19	0.00037288	1.11836
Rusc2	0.00037319	1.32558
Acaca	0.00037408	1.38947
Dcakd	0.000374933	0.533361
Srp9	0.000374933	0.514816
Tdrp	0.000376115	2.01996
Ptprg	0.000377421	1.4821
Gm43920	0.000378054	3.27426
Sufu	0.000378331	1.43237
Pigm	0.000378389	1.4052
Srgn	0.000378609	1.41289
Qpct	0.00037878	1.99659
Med29	0.000379517	1.02989
Gm8396	0.000379847	2.2376
March5	0.000379851	1.31836
Kirrel	0.000380424	1.19795
Herpud2	0.000381242	1.62294
Lyrm2	0.000381749	1.09651
Supt4a	0.000381758	0.726183
Cep78	0.000383351	1.4654
Exosc4	0.000383431	1.24741
Chtf18	0.000384513	1.65517
Igfbp7	0.00038583	1.55235
Farp2	0.000387189	1.84641
Ptms	0.000387764	1.09708
Atad5	0.000387851	1.48183
Htra1	0.000391277	3.02288
Gm9531	0.00039385	0.872476
Rrn3	0.000395576	1.13995
Abcb8	0.000395819	1.65661
Hdac2	0.000396026	1.16332
Nudt5	0.000396026	0.953479
Ube2e3	0.00039638	0.850762
Lbhd1	0.000397173	1.48641
Thoc1	0.00039756	1.03452
Kif1bp	0.00039829	1.55419
Gm5424	0.000398572	2.46384
Uqcr11	0.000400142	0.432497
Wtap	0.000400142	0.721184
Tfdp1	0.000401237	1.19433
Hnrnpk	0.000407629	0.237462
Prkcd	0.000407879	1.46919
Insig1	0.000409222	1.35684
Spata5l1	0.00041032	1.52839
Prmt6	0.000410714	1.36009
Spcs2	0.000411419	0.363375
Birc6	0.000411421	0.74502
Urb2	0.000411503	1.21766
Tshz1	0.000411645	1.49975
Ift20	0.000413903	0.977361
Lonrf3	0.000414923	2.63583
Sap30	0.000418352	1.42909
Pepd	0.00041952	1.56945
Dysf	0.00042069	1.12779
Rfc1	0.000421454	1.27817
Phactr4	0.000426529	1.13797
Psmb4	0.000426917	0.372291
Rmnd5a	0.000427475	1.43181
Ppp1cb	0.00043076	0.871999
Trp53rkb	0.000431156	1.29684
Abhd5	0.000432398	1.47204
Ring1	0.00043395	1.64642
Lsm3	0.000434693	0.517011
Naaa	0.000435824	1.9426
Mxra7	0.000437735	1.3812
Nosip	0.000438132	1.22668
Mrpl35	0.000438708	1.17981
Gm15261	0.000443433	1.90956
Tmem63a	0.000444309	1.48193
Tdp1	0.000446643	1.53637
Btbd6	0.000447087	1.64103
Gm44126	0.000448239	2.01488
Serpine1	0.000448844	2.49815
Gfod2	0.000451677	1.44165
Disp1	0.000451966	1.44774
Cops7b	0.000452226	1.42796
Axin1	0.000452478	1.31926
Fancb	0.000453789	1.45777
Antxr2	0.000455262	1.58588
Snx15	0.000455271	1.77212
Tubb4b	0.000455345	0.905119
Micall1	0.000456853	1.09019
Tmem183a	0.000457077	1.11805
Csf1	0.000457753	1.64821
Gm5529	0.000462441	0.802551
Bnip2	0.000463784	0.556285
Tceal9	0.000463784	0.497285
Prkar2b	0.000466307	1.40605
Paip1	0.000469342	1.02157
Ercc8	0.00047042	1.61177
Vmo1	0.000473621	5.3579
Dpysl3	0.000474332	1.48563
Rap1b	0.0004759	0.952462
Rhpn2	0.000478421	2.44451
Gemin7	0.000478899	0.569535
0610009B22Rik	0.000479439	1.17388
Thoc6	0.00047984	1.41906
Psme4	0.000481811	1.20583
Ndufs1	0.000483114	0.946827
Plppr1	0.000485128	5.51805
Serpinb1a	0.000485128	4.56935
Cnn1	0.000485128	4.39705
Krt79	0.000485128	5.78941
Kif20a	0.000485214	1.78827
Atp2a3	0.000485817	1.6229
Sfxn1	0.000488528	1.44562
Aimp2	0.000497429	0.887812
Ube2v2	0.000500915	1.04456
Thop1	0.000501315	1.24916
Cd2ap	0.000502221	1.07655
4930579G24Rik	0.000502794	1.2979
Bcat1	0.000505804	1.72405
Fem1a	0.000506984	1.43895
Cox7b	0.000508195	0.430301
Hist1h4d	0.00051006	1.08882
Cpt1a	0.000514902	2.44921
Zscan22	0.000515267	1.58023
Cep55	0.000515797	1.50128
Wbp1	0.000517608	1.25457
Homez	0.000527088	1.62773
Tmem64	0.000527124	1.40442
Eif2ak3	0.000527663	1.33674
AW112010	0.00053163	2.14092
Pgam5	0.000532536	0.955927
Fgd1	0.000532761	1.72521
Cdc20	0.000536392	1.78325
Dis3	0.00053788	1.37214
Prps1l3	0.00053851	1.17587
Gtf2a2	0.000541178	0.789563
Lmnb2	0.000543251	1.35206
Eif3b	0.000543965	1.33109
Foxn2	0.000544979	1.13365
Tbl1xr1	0.000548779	1.35206
Thap2	0.000548779	1.26892
9530078K11Rik	0.000548843	2.2223
Il11ra1	0.000550082	1.00117
Gdap2	0.000550696	1.43792
Gjc1	0.000550696	1.37052
Taf2	0.000559361	1.22562
Mad1l1	0.000559854	1.48907
Adk	0.000560313	1.45073
Mark3	0.00056359	1.16242
2700062C07Rik	0.000565132	1.32164
Gm26724	0.000569164	1.31411
Rprm	0.00057205	3.05772
Prtg	0.000572163	1.48899
Lmcd1	0.000573215	2.74207
H2afj	0.000574129	0.941823
Htra3	0.000575662	1.99119
Sf3a2	0.000575968	0.871496
Brix1	0.000576689	0.780433
Cdc26	0.000582086	0.661031
Vcp-rs	0.000582131	0.818543
Tsen15	0.000582798	0.902426
Gtf2e1	0.000583451	1.51053
Tigar	0.000584156	1.26368
Znhit2	0.000586856	1.49057
Hormad2	0.000586942	3.41647
Bcat2	0.000587263	1.20684
Sf3a3	0.000587482	0.748527
Camkk1	0.000588091	1.70093
Dicer1	0.000591514	1.35191
Cldnd1	0.000595058	0.723985
Chst2	0.000602785	1.4953
Olfml3	0.000602868	2.63912
Pnn	0.000603595	0.527071
Parvb	0.000606978	1.19659
Nsmaf	0.000607499	1.3168
Atm	0.00060759	1.53562
Pde12	0.000609058	1.42734
Fen1	0.000609188	0.962057
Pdpr	0.000611302	1.47479
Tmem17	0.000614747	1.43396
Gm44250	0.000618516	1.7797
Nudt14	0.00062426	1.18278
1810022K09Rik	0.000625627	0.705626
Atg5	0.000625832	1.43216
Wdr3	0.000626316	1.45672
Mindy3	0.000630669	1.30634
Ldhb	0.000630797	1.62592
Alg1	0.000632172	1.51813
Nfs1	0.000637484	1.43433
Reep5	0.000642734	0.478209
Cd2bp2	0.000642772	1.22297
Commd9	0.000644612	1.23168
Ccz1	0.000644849	1.1892
Shcbp1	0.000646537	1.30871
Ipo4	0.000646573	1.36359
Ptpa	0.000648411	0.887818
Ndufb4	0.000648606	0.601351
Selenot	0.000653658	1.24146
D16Ertd472e	0.000655248	1.26736
Tcp11l1	0.000658047	1.77932
Cmtm4	0.000659102	1.45636
Snx17	0.000660201	0.533868
Sumf1	0.000664703	1.53236
Zcchc3	0.000668758	1.31325
Gnal	0.000669697	1.34554
Hmgcr	0.000672004	0.911521
Arhgef40	0.000672034	1.41934
Tmem120a	0.00067232	1.11518
Stk16	0.000673759	1.34278
Ccdc134	0.0006777	1.91401
Zfp667	0.000678375	1.66913
Angpt1	0.000680772	3.09567
Rabl2	0.00068966	1.52579
Wdr12	0.00069907	1.25758
Glis2	0.000700804	1.437
Rassf9	0.000701285	2.15404
Mrpl41	0.000701536	1.10869
Cdk2	0.000702035	0.803494
Mcrs1	0.000702543	0.681084
Tfpt	0.00070819	1.28343
Nudt7	0.000716375	1.41326
Rbm27	0.000718057	1.03565
Klhl5	0.000719857	1.30168
Hira	0.000720146	1.41622
Ppp2r2d	0.000720339	1.1725
Ogfr	0.000721634	1.25479
Gm15564	0.000723508	0.999001
Snx20	0.000724252	4.53035
Babam1	0.00072774	0.688137
Mn1	0.000728335	1.77396
Plekhh3	0.000728641	1.83377
Ndufb2	0.000729247	0.854845
Tpbg	0.000729503	1.83002
Ufm1	0.000731986	0.934197
Naa16	0.000731992	1.35856
Mllt6	0.000732749	1.68882
Tdpx-ps1	0.000734605	0.434851
Mrm3	0.000735017	1.34391
Exoc3l2	0.000738452	1.3119
Chchd4	0.000740034	1.32433
Znhit6	0.000741324	1.30828
C130013H08Rik	0.000747857	1.71437
Gsr	0.000752499	1.0549
Zfp622	0.000752514	1.36262
Tsr2	0.000753005	1.46836
Gm13689	0.00075579	4.44672
Gm28424	0.00075579	4.11268
Gm26507	0.000759241	2.32281
Apoo	0.000759446	0.980798
Ehd4	0.00076782	0.333791
Clic4	0.000767823	0.444555
Nfe2l2	0.00076785	1.38635
Tcea1	0.000770263	0.899991
Il2rg	0.000772351	1.37744
Ywhag	0.000774631	0.587051
Fam13c	0.000775482	1.6022
Tes	0.000776295	1.43452
Fam69a	0.000776715	1.44774
Enoph1	0.000776746	1.36556
Stx1a	0.000781398	1.47098
B4galt2	0.000790489	1.26676
Tex30	0.000791854	1.07959
Ndufv1	0.000795319	0.826366
Hspa4	0.000795388	0.522701
Psd3	0.000796344	1.74446
2700097O09Rik	0.000796353	1.38959
Birc5	0.000796556	1.38979
Prob1	0.000801341	2.69181
Radil	0.0008019	1.82866
Usp37	0.000805958	1.48377
Mansc1	0.000808749	1.136
Meis1	0.000810296	1.43383
Abhd13	0.000813068	1.54699
B3gnt8	0.000814403	2.04057
Snhg1	0.00081506	0.706251
Setdb2	0.000816186	1.3191
Igf2bp1	0.000816656	0.305272
Mvk	0.000818179	1.4287
Gm12335	0.00082175	1.06923
Wdr76	0.000821936	1.15084
Fitm2	0.000822791	1.26534
Cactin	0.00082397	1.25318
Pin4	0.000827601	0.797897
Uchl3	0.00083132	0.99867
Gpatch4	0.000835302	1.31726
Ipp	0.000835531	1.52561
Tfpi2	0.000836033	1.92463
Naa40	0.000842401	1.41905
Sec61g	0.000845827	0.535541
Lmo2	0.000846058	1.32128
Ston1	0.000846878	1.72242
Hfe	0.000848358	1.72083
Dcaf13	0.000850797	0.74929
Gm40309	0.000850869	1.24154
Taf10	0.000854468	1.01938
Cdca3	0.000858612	1.19341
Luzp1	0.000860733	0.734551
Eipr1	0.000863105	1.39669
Zfp691	0.000865878	0.942717
Prdm4	0.000867035	1.39128
Farsa	0.000870025	1.02332
Arpc5	0.000875955	0.360529
Inka1	0.000881936	1.00016
Tek	0.000883564	1.06179
Mlst8	0.000884681	1.22783
Trp53inp2	0.000889223	1.29731
Oaz1-ps	0.000891174	0.743294
Med25	0.000900532	0.931116
Adi1	0.00090464	1.24758
Prkg1	0.000905751	1.31743
Dnajc17	0.000906998	1.16683
Prdx2	0.000907066	0.337934
Tarbp2	0.000908417	1.00269
Rab8b	0.000909676	1.33498
Arhgef9	0.000915464	1.34955
Dnlz	0.000919243	0.847192
Pcp4l1	0.000921934	2.45457
Mtfr1l	0.000924738	1.43297
Trim33	0.000925201	1.15011
Cdca5	0.00092539	1.51288
Efemp2	0.000927876	1.1884
Plaa	0.000929285	1.02159
Tmed5	0.000930162	0.962839
Extl3	0.000930407	1.24046
Gm13461	0.000930734	0.750731
Nop10	0.000931023	0.66659
Prkd1	0.000935789	1.55454
Ttc7b	0.000939468	1.31461
Gm21399	0.00094332	0.780246
Map7d1	0.00094594	0.75513
Cdan1	0.00094663	1.31441
Gm5913	0.000946907	0.699588
B430010I23Rik	0.000947707	1.51459
Tmem115	0.000951647	1.47389
Mindy1	0.000961698	1.34805
Cemip2	0.000963961	0.609972
Lss	0.000966797	1.50073
Ddx31	0.000967415	1.51634
Pxmp2	0.000971996	1.20155
Papss2	0.000972709	1.70175
Disp2	0.000976614	1.33743
Mrpl40	0.000984661	1.06424
Tead2	0.000989322	0.789373
Ubqln2	0.000998791	0.921416
Capns1	0.00100557	1.08056
Cbx1	0.00100658	0.550223
Prpsap1	0.00101509	0.733977
Clpp	0.00102292	0.791674
Bclaf1	0.00102408	0.6919
Rdh10	0.00102786	1.4021
Caskin2	0.00102966	1.0106
Gm13578	0.00103082	0.632898
Bhlhb9	0.00103225	1.31374
Adh1	0.00103577	2.25002
Ankrd13c	0.00103775	1.26115
Armcx4	0.00103904	1.27141
Miga2	0.00104278	1.2501
Fam206a	0.00104548	1.30596
Hoxa1	0.00104622	1.38566
Gm17638	0.00104735	1.73835
Anxa1	0.00104879	2.06936
Btbd1	0.00105053	1.07964
Eftud2	0.00105086	0.913981
Bad	0.00105212	0.985045
Marveld1	0.00105703	1.79293
2510039O18Rik	0.00105706	1.42938
Tank	0.00105806	1.31224
Taf1c	0.00105839	1.41366
Pcyt1a	0.00106105	1.25014
Smn1	0.00106759	0.811455
Hscb	0.00106868	1.21767
Ndufb9	0.00106917	0.674588
Memo1	0.0010729	1.16257
Dhfr	0.0010731	1.19295
Got1	0.00107506	1.53538
Wnk4	0.00107616	1.63465
Slc26a6	0.00107619	2.34846
Pdss1	0.00107983	1.30382
Ncor1	0.00107986	0.880141
Rfk	0.00107986	1.07857
Plekho2	0.00108744	1.49467
Pdcd7	0.00108781	1.27072
Lrp8	0.00109181	1.50809
Abce1	0.00109223	0.674247
Ubr7	0.00109387	1.29738
Nudcd2	0.00109683	0.752122
Snrpd1	0.00109708	0.451755
Cpne8	0.00109758	1.24105
Ap1ar	0.00109957	1.37002
Stard7	0.00110125	1.46255
Socs4	0.00110192	1.34247
Cenpf	0.00110437	1.5197
Upb1	0.00110554	2.11275
Xiap	0.00110554	0.788715
Zc3h7b	0.0011064	0.989219
Ahr	0.0011086	1.51973
Ifrd2	0.00110925	1.06053
Jmjd4	0.00110979	1.34761
Mrps15	0.00111166	1.01879
Fam217a	0.00111444	4.78633
Gm28731	0.00111444	5.07643
P4ha3	0.00111444	4.86923
Smad6	0.00111493	1.18074
Snrpa	0.00111604	0.404981
Klhl42	0.0011196	1.29297
Rpf1	0.00112255	0.982675
Cers5	0.0011254	0.797589
Hif1a	0.00112563	0.615376
Mapk9	0.00113075	1.37686
4930453N24Rik	0.00113181	1.0687
Skp2	0.00113445	1.25703
Caap1	0.00113556	1.3109
Baz1a	0.00113678	1.27821
C1ql2	0.00114105	4.5476
Tmem255b	0.00114426	2.21073
Txn2	0.00114498	0.604803
Uhrf1	0.00114993	0.8652
Gm13370	0.00115048	0.932255
Dnajc13	0.00115108	1.32755
Bmper	0.00115436	3.20002
Arl6ip4	0.00115903	1.18718
Fam234b	0.0011598	1.17718
Creg1	0.00116217	0.907395
Sub1	0.0011648	0.364253
Polr3k	0.00116597	1.1433
Med14	0.00117448	1.16817
Rxra	0.00118217	1.18243
Prr3	0.00118654	1.52992
Praf2	0.00118667	1.12109
Brca2	0.00118696	1.34813
Sarnp	0.00118989	0.43192
Tgfbr3	0.0011912	1.12
Ldb1	0.00119249	1.08832
Gpr156	0.0012005	1.5883
Gpr180	0.00120291	1.58746
Saysd1	0.00121035	1.26934
Pdlim1	0.00121574	1.38883
Taf1a	0.00121686	1.32972
Ercc1	0.00122256	1.09641
Tulp4	0.0012242	1.22599
Eepd1	0.00122439	2.07596
Klhl4	0.00122577	0.776872
Tacc3	0.00123155	1.3658
Ccdc71l	0.00123877	0.991975
Lyrm9	0.0012418	1.31612
Gli3	0.00124709	1.13859
Gm4617	0.00125175	0.728805
[truncated: 228 more rows]

## Sheet: KEGG +|+ vs Ncx1-|-  (0.4,0.8)
name	p_value	description	intersections
KEGG root term	1.32661e-55	KEGG root term	['Cdc45', 'Cox5a', 'Fer', 'Ccnd2', 'Alox12', 'Atp5f1', 'C1d', 'Rpa1', 'Hoxa10', 'Nhp2', 'Cfp', 'Timp1', 'Hars', 'Kpnb1', 'Sost', 'Jup', 'Akr1b3', 'Crnkl1', 'Rac1', 'Ugp2', 'Vwf', 'Ccne1', 'Psmc3', 'Sf3a1', 'Dbf4', 'Ranbp3', 'Snrpd1', 'Slc9a3r2', 'Prkd1', 'Cse1l', 'Ykt6', 'Jag2', 'Mcm2', 'Tomm40', 'Prkar2b', 'Stk11', 'Eif2b5', 'Mrpl4', 'Ercc1', 'Homer3', 'Farsa', 'Efnb3', 'Cwc15', 'Dnmt1', 'Dnajb1…
Proteasome	5.92038e-23	Proteasome	['Psmc3', 'Psmd4', 'Psmd2', 'Psmd3', 'Psmd11', 'Psmb6', 'Psmc5', 'Psmd12', 'Psma6', 'Psmc1', 'Psmd6', 'Psmb5', 'Psmd1', 'Psmd14', 'Psma7', 'Psmb2', 'Psmc2', 'Psmd8', 'Psmc4', 'Psma1', 'Psmb10', 'Psma4', 'Adrm1', 'Psmd7', 'Psme4', 'Psma3', 'Psma5', 'Psmb3', 'Psme3']
Protein processing in endoplasmic reticulum	6.18366e-18	Protein processing in endoplasmic reticulum	['Dnajb11', 'Ufd1', 'Ubqln1', 'Man1a2', 'Ube2g2', 'Atf6b', 'Hspa8', 'Nfe2l2', 'Hsp90b1', 'Mapk9', 'Canx', 'Pdia6', 'Eif2s1', 'Ssr1', 'Lman2', 'Dnajc3', 'Dad1', 'P4hb', 'Pdia4', 'Tram1', 'Hspa5', 'Dnajc10', 'Pdia3', 'Rrbp1', 'Sec23b', 'Nsfl1c', 'Rpn2', 'Ssr3', 'Ube2j1', 'Dnaja1', 'Bag1', 'Rad23b', 'Vcp', 'Ddost', 'Eif2ak1', 'Hsph1', 'Rpn1', 'Sec61a1', 'Sec13', 'Eif2ak3', 'Dnaja2', 'Amfr', 'Hyou1',…
Metabolic pathways	6.56955e-18	Metabolic pathways	['Cox5a', 'Alox12', 'Atp5f1', 'Akr1b3', 'Ugp2', 'Dnmt1', 'Pcyt1a', 'Mthfd2', 'Cs', 'Smpd4', 'Atp5g1', 'Elovl1', 'Srm', 'Mvd', 'Aprt', 'Man1a2', 'Fpgs', 'Hyal2', 'Cad', 'Ndufa2', 'Cox6c', 'Atp5e', 'Ptgis', 'Mtmr4', 'Atp5g3', 'Isyna1', 'Ndufa12', 'Uqcr11', 'Mdh1', 'Ogdh', 'Acaca', 'Adi1', 'Rrm2', 'Nme2', 'Pfas', 'Mthfd1', 'Ggps1', 'Gcnt2', 'Pcbd2', 'B4galt7', 'Uqcrb', 'Lpcat1', 'Hmgcr', 'Dhfr', 'Ex…
Parkinson disease	4.63275e-17	Parkinson disease	['Cox5a', 'Atp5f1', 'Prkaca', 'Atp5g1', 'Vdac3', 'Ube2g2', 'Ndufa2', 'Cox6c', 'Atp5e', 'Slc25a5', 'Atp5g3', 'Ubb', 'Ndufa12', 'Uqcr11', 'Uqcrb', 'Ndufb9', 'Cyc1', 'Ndufb4', 'Atp5j', 'Ndufa5', 'Gnal', 'Ndufb8', 'Atp5b', 'Ndufs1', 'Ube2j1', 'Ndufs5', 'Park7', 'Casp3', 'Slc25a4', 'Atp5h', 'Ndufc1', 'Ndufv1', 'Ube2l3', 'Cox6a1', 'Uqcrq', 'Uqcr10', 'Ndufs8', 'mt-Nd1', 'mt-Co1', 'mt-Co2', 'mt-Atp8', 'm…
Spliceosome	2.71132e-14	Spliceosome	['Crnkl1', 'Sf3a1', 'Snrpd1', 'Cwc15', 'Lsm2', 'Prpf31', 'Hspa8', 'Srsf6', 'Ddx39b', 'Ccdc12', 'Ddx5', 'Eftud2', 'Hnrnpk', 'Ncbp2', 'Tra2b', 'Srsf7', 'Thoc1', 'Prpf19', 'Eif4a3', 'Snrpb', 'Ncbp1', 'Magoh', 'Srsf10', 'Sf3a3', 'Srsf9', 'Magohb', 'Snrpa1', 'Lsm6', 'Srsf2', 'Rbmxl1', 'Sf3b6', 'Rbm8a', 'Bud31', 'Sart1', 'Snrpd2', 'Hnrnpm', 'Phf5a', 'Snrpa', 'U2af1', 'Snu13', 'Snrnp70', 'Prpf4', 'Sf3b4…
Thermogenesis	3.19432e-14	Thermogenesis	['Cox5a', 'Atp5f1', 'Prkaca', 'Atp5g1', 'Ndufa2', 'Cox6c', 'Atp5e', 'Atp5g3', 'Map2k3', 'Ndufa12', 'Uqcr11', 'Uqcrb', 'Adcy4', 'Ndufb9', 'Cyc1', 'Ndufb4', 'Atp5j', 'Ndufa5', 'Mlst8', 'Cpt1a', 'Acsl5', 'Ndufb8', 'Atp5b', 'Hras', 'Ndufs1', 'Gnas', 'Actl6a', 'Npr1', 'Ndufaf4', 'Ndufs5', 'Rheb', 'Rps6ka3', 'Smarca4', 'Smarcc1', 'Atp5h', 'Ndufc1', 'Ndufv1', 'Cox6a1', 'Cox10', 'Uqcrq', 'Coa6', 'Prkg1',…
Oxidative phosphorylation	6.98277e-12	Oxidative phosphorylation	['Cox5a', 'Atp5f1', 'Atp5g1', 'Ndufa2', 'Cox6c', 'Atp5e', 'Atp5g3', 'Ndufa12', 'Ppa1', 'Uqcr11', 'Uqcrb', 'Ndufb9', 'Cyc1', 'Ndufb4', 'Atp5j', 'Ndufa5', 'Ndufb8', 'Atp5b', 'Ndufs1', 'Ndufs5', 'Atp5h', 'Ndufc1', 'Ndufv1', 'Cox6a1', 'Cox10', 'Uqcrq', 'Uqcr10', 'Ndufs8', 'mt-Nd1', 'mt-Co1', 'mt-Co2', 'mt-Atp8', 'mt-Atp6', 'mt-Co3', 'mt-Nd3', 'mt-Nd4', 'mt-Nd5', 'mt-Nd6', 'mt-Cytb', 'Ndufb6']
Alzheimer disease	2.20069e-10	Alzheimer disease	['Cox5a', 'Atp5f1', 'Atp5g1', 'Ndufa2', 'Cox6c', 'Atp5e', 'Atp5g3', 'Ndufa12', 'Uqcr11', 'Atp2a3', 'Uqcrb', 'Ndufb9', 'Cyc1', 'Gsk3b', 'Ndufb4', 'Atp5j', 'Ndufa5', 'Rtn3', 'Fas', 'Bad', 'Casp7', 'Ndufb8', 'Atp5b', 'Ndufs1', 'Ndufs5', 'Atp2a2', 'Casp3', 'Eif2ak3', 'Nae1', 'Atp5h', 'Psenen', 'Ndufc1', 'Ndufv1', 'Cox6a1', 'Uqcrq', 'Uqcr10', 'Ndufs8', 'Mapk1', 'mt-Co1', 'mt-Co2', 'mt-Atp8', 'mt-Atp6'…
Huntington disease	4.1286e-10	Huntington disease	['Cox5a', 'Atp5f1', 'Polr2a', 'Atp5g1', 'Sod2', 'Vdac3', 'Ndufa2', 'Cox6c', 'Atp5e', 'Slc25a5', 'Atp5g3', 'Hdac2', 'Ndufa12', 'Uqcr11', 'Uqcrb', 'Ndufb9', 'Cyc1', 'Ndufb4', 'Ap2m1', 'Atp5j', 'Sod1', 'Ndufa5', 'Ndufb8', 'Atp5b', 'Ndufs1', 'Ndufs5', 'Casp3', 'Slc25a4', 'Atp5h', 'Ndufc1', 'Rcor1', 'Ndufv1', 'Polr2l', 'Polr2j', 'Cox6a1', 'Uqcrq', 'Cltb', 'Uqcr10', 'Trp53', 'Ndufs8', 'Gpx1', 'mt-Co1',…
RNA transport	2.15901e-09	RNA transport	['Kpnb1', 'Eif2b5', 'Eif4g2', 'Ddx39b', 'Sumo3', 'Pnn', 'Eif2s1', 'Smn1', 'Pop1', 'Rangap1', 'Ncbp2', 'Rpp14', 'Thoc1', 'Rpp30', 'Eif3a', 'Paip1', 'Eif4a3', 'Sumo1', 'Eif5b', 'Eif4e2', 'Rae1', 'Eif4e', 'Ncbp1', 'Magoh', 'Ran', 'Magohb', 'Strap', 'Sec13', 'Nup93', 'Thoc5', 'Aaas', 'Nxt1', 'Tacc3', 'Rbm8a', 'Thoc6', 'Gemin7', 'Eif3b', 'Eif1a', 'Upf1', 'Pop5', 'Xpo5', 'Eif1ax', 'Eif3g', 'Eif2s2']
Non-alcoholic fatty liver disease (NAFLD)	1.77904e-07	Non-alcoholic fatty liver disease (NAFLD)	['Cox5a', 'Rac1', 'Ndufa2', 'Cox6c', 'Rxra', 'Ndufa12', 'Uqcr11', 'Mapk9', 'Eif2s1', 'Uqcrb', 'Ndufb9', 'Cyc1', 'Gsk3b', 'Ndufb4', 'Ndufa5', 'Fas', 'Casp7', 'Ndufb8', 'Ndufs1', 'Ndufs5', 'Pik3r3', 'Casp3', 'Eif2ak3', 'Pik3cb', 'Ndufc1', 'Ndufv1', 'Cox6a1', 'Uqcrq', 'Uqcr10', 'Ndufs8', 'mt-Co1', 'mt-Co2', 'mt-Co3', 'mt-Cytb', 'Prkag1', 'Ndufb6']
DNA replication	4.49087e-07	DNA replication	['Rpa1', 'Mcm2', 'Mcm5', 'Pola1', 'Pole2', 'Rnaseh2b', 'Mcm4', 'Fen1', 'Prim1', 'Prim2', 'Rpa2', 'Rfc1', 'Rfc3', 'Dna2', 'Mcm3', 'Lig1']
Cell cycle	6.90214e-07	Cell cycle	['Cdc45', 'Ccnd2', 'Ccne1', 'Dbf4', 'Mcm2', 'Mcm5', 'Cdc20', 'Cdk4', 'E2f4', 'Gadd45b', 'Cdc6', 'Ywhab', 'Ywhah', 'Hdac2', 'Ywhae', 'Ywhaz', 'Mcm4', 'Gsk3b', 'Smc3', 'Cdk2', 'Orc4', 'Ccna2', 'Ccne2', 'Orc1', 'Mad1l1', 'Plk1', 'Orc6', 'Chek1', 'Atm', 'Skp1a', 'Cdkn1c', 'Tfdp1', 'Mcm3', 'Ywhag', 'Trp53']
Epstein-Barr virus infection	6.50205e-06	Epstein-Barr virus infection	['Ccnd2', 'Rac1', 'Ccne1', 'Psmc3', 'Psmd4', 'Cdk4', 'Psmd2', 'Gadd45b', 'Psmd3', 'Psmd11', 'Cd40', 'Map2k3', 'Hdac2', 'Mapk9', 'Psmc5', 'Psmd12', 'Psmc1', 'Psmd6', 'Fas', 'Chuk', 'Cdk2', 'Psmd1', 'Psmd14', 'Pdia3', 'Ccna2', 'Ccne2', 'Pik3r3', 'Psmc2', 'Psmd8', 'Psmc4', 'Sap30', 'Casp3', 'Pik3cb', 'Myd88', 'Adrm1', 'Psmd7', 'Entpd1', 'Mapk14', 'Trp53']
Pyrimidine metabolism	0.00037501	Pyrimidine metabolism	['Cad', 'Rrm2', 'Nme2', 'Umps', 'Nt5c2', 'Tk1', 'Tyms', 'Dtymk', 'Uck2', 'Ctps', 'Dck', 'Rrm1', 'Dhodh', 'Upb1', 'Dctpp1', 'Entpd1']
N-Glycan biosynthesis	0.000544112	N-Glycan biosynthesis	['Man1a2', 'Dad1', 'St6gal1', 'Dpm2', 'Rpn2', 'B4galt2', 'Ddost', 'Rpn1', 'Stt3b', 'Alg3', 'Alg12', 'Man1c1', 'Alg1', 'Alg14', 'Mgat2', 'Dolk']
Ribosome biogenesis in eukaryotes	0.00161392	Ribosome biogenesis in eukaryotes	['Nhp2', 'Pop1', 'Csnk2b', 'Tcof1', 'Rpp30', 'Nop58', 'Eif6', 'Spata5', 'Gar1', 'Nol6', 'Ran', 'Mphosph10', 'Rexo2', 'Wdr3', 'Nxt1', 'Fbl', 'Utp18', 'Mdn1', 'Pop5', 'Snu13']
Cardiac muscle contraction	0.00167877	Cardiac muscle contraction	['Cox5a', 'Cox6c', 'Uqcr11', 'Cacng4', 'Atp2a3', 'Uqcrb', 'Cyc1', 'Tnnt2', 'Tpm3', 'Atp2a2', 'Atp1a1', 'Cox6a1', 'Uqcrq', 'Uqcr10', 'mt-Co1', 'mt-Co2', 'mt-Co3', 'mt-Cytb']
PI3K-Akt signaling pathway	0.00197229	PI3K-Akt signaling pathway	['Ccnd2', 'Rac1', 'Vwf', 'Ccne1', 'Stk11', 'Tek', 'Cdk4', 'Csf1', 'Atf6b', 'Itga2', 'Rxra', 'Ywhab', 'Ywhah', 'Cdc37', 'Kitl', 'Hsp90b1', 'Ywhae', 'Osmr', 'Ywhaz', 'Angpt1', 'Col2a1', 'Gsk3b', 'Mlst8', 'Bad', 'Chuk', 'Cdk2', 'Hras', 'Sgk3', 'Fn1', 'Eif4e2', 'Itga4', 'Efna4', 'Eif4e', 'Ccne2', 'Pik3r3', 'Rheb', 'Nos3', 'Gnb2', 'Il2rg', 'Pdgfd', 'Ppp2r1b', 'Pik3cb', 'Gng11', 'Map2k2', 'Ppp2r2d', 'L…
Viral carcinogenesis	0.00271596	Viral carcinogenesis	['Ccnd2', 'Rac1', 'Ccne1', 'Prkaca', 'Cdc20', 'Cdk4', 'Rhoa', 'Vdac3', 'Vac14', 'Atf6b', 'Srf', 'Ywhab', 'Ywhah', 'Hdac2', 'Ywhae', 'Psmc1', 'Hnrnpk', 'Ywhaz', 'Gtf2e1', 'Bad', 'Cdk2', 'Hras', 'Ccna2', 'Ccne2', 'Pik3r3', 'Mad1l1', 'Hdac6', 'Casp3', 'Chek1', 'Pik3cb', 'Gtf2a2', 'Ywhag', 'Trp53', 'Mapk1', 'Chd4']
p53 signaling pathway	0.00281263	p53 signaling pathway	['Ccnd2', 'Ccne1', 'Cdk4', 'Gadd45b', 'Ppm1d', 'Rrm2', 'Fas', 'Cdk2', 'Shisa5', 'Ccne2', 'Rchy1', 'Casp3', 'Chek1', 'Atm', 'Serpine1', 'Siah1b', 'Trp53', 'Ei24', 'Rprm']
Ubiquitin mediated proteolysis	0.00403803	Ubiquitin mediated proteolysis	['Ube2m', 'Cdc20', 'Ube2g2', 'Ube2a', 'Cdc34', 'Ercc8', 'Birc6', 'Prpf19', 'Pias2', 'Xiap', 'Ube2e3', 'Pias3', 'Ube2j1', 'Ube2k', 'Rchy1', 'Ube2f', 'Ube2r2', 'Skp1a', 'Ube2l3', 'Siah1b', 'Ube2q1', 'Sae1', 'Uba2', 'Elob', 'Klhl9', 'Ube2n', 'Ube2d3', 'Eloc', 'Ube2d2a']
Various types of N-glycan biosynthesis	0.00410236	Various types of N-glycan biosynthesis	['Man1a2', 'Dad1', 'Rpn2', 'B4galt2', 'Ddost', 'Rpn1', 'Stt3b', 'Alg3', 'Alg12', 'Man1c1', 'Alg1', 'Alg14', 'Mgat2']
Retrograde endocannabinoid signaling	0.00529573	Retrograde endocannabinoid signaling	['Prkaca', 'Ndufa2', 'Ndufa12', 'Mapk9', 'Adcy4', 'Ndufb9', 'Ndufb4', 'Ndufa5', 'Ndufb8', 'Ndufs1', 'Ndufs5', 'Gnb2', 'Gng11', 'Ndufc1', 'Ndufv1', 'Mapk14', 'Ndufs8', 'Mapk1', 'mt-Nd1', 'mt-Nd3', 'mt-Nd4', 'mt-Nd5', 'mt-Nd6', 'Gng5', 'Ndufb6']
Hepatitis C	0.00778758	Hepatitis C	['Cdk4', 'Ctnnb1', 'Rxra', 'Ywhab', 'Ywhah', 'Ywhae', 'Eif2s1', 'Ywhaz', 'Gsk3b', 'Fas', 'Bad', 'Chuk', 'Cdk2', 'Hras', 'Pik3r3', 'Eif2ak1', 'Casp3', 'Eif2ak3', 'Ppp2r1b', 'Ldlr', 'Pik3cb', 'Map2k2', 'Ppp2r2d', 'Ywhag', 'Trp53', 'Mapk1', 'Psme3']
Steroid biosynthesis	0.00824921	Steroid biosynthesis	['Sqle', 'Tm7sf2', 'Hsd17b7', 'Ebp', 'Sc5d', 'Lss', 'Dhcr24', 'Dhcr7']
Purine metabolism	0.0126004	Purine metabolism	['Aprt', 'Rrm2', 'Nme2', 'Pfas', 'Adcy4', 'Gart', 'Papss2', 'Nt5c2', 'Nudt5', 'Atic', 'Ak1', 'Gmps', 'Ampd2', 'Npr1', 'Gucy1b1', 'Ak2', 'Dck', 'Rrm1', 'Prps1', 'Adk', 'Pde9a', 'Pde3a', 'Entpd1', 'Itpa']
Human T-cell leukemia virus 1 infection	0.0167337	Human T-cell leukemia virus 1 infection	['Ccnd2', 'Ccne1', 'Ranbp3', 'Prkaca', 'Cdc20', 'Cdk4', 'Vdac3', 'Vac14', 'Atf6b', 'Srf', 'Slc25a5', 'Cd40', 'Tcf3', 'Mapk9', 'Canx', 'Adcy4', 'Chuk', 'Cdk2', 'Hras', 'Xiap', 'Ccna2', 'Ccne2', 'Tln1', 'Pik3r3', 'Ran', 'Mad1l1', 'Il2rg', 'Slc25a4', 'Chek1', 'Pik3cb', 'Atm', 'Map2k2', 'Msx1', 'Trp53', 'Fdps', 'Mapk1']
Cysteine and methionine metabolism	0.0211853	Cysteine and methionine metabolism	['Dnmt1', 'Srm', 'Mdh1', 'Adi1', 'Psat1', 'Got1', 'Gclm', 'Enoph1', 'Ldhb', 'Bcat1', 'Bcat2', 'Phgdh', 'Mtap']
Terpenoid backbone biosynthesis	0.0244816	Terpenoid backbone biosynthesis	['Mvd', 'Ggps1', 'Hmgcr', 'Acat2', 'Pdss1', 'Pmvk', 'Mvk', 'Idi1', 'Fdps']
Measles	0.0476849	Measles	['Ccnd2', 'Ccne1', 'Cdk4', 'Hspa8', 'Mapk9', 'Eif2s1', 'Gsk3b', 'Csnk2b', 'Fas', 'Bad', 'Chuk', 'Cdk2', 'Ccne2', 'Pik3r3', 'Rchy1', 'Eif2ak1', 'Il2rg', 'Casp3', 'Eif2ak3', 'Pik3cb', 'Myd88', 'Trp53']
Autophagy - animal	0.0565589	Autophagy - animal	['Stk11', 'Prkaca', 'Vmp1', 'Mtmr4', 'Mapk9', 'Hif1a', 'Eif2s1', 'Prkcd', 'Mlst8', 'Bad', 'Hras', 'Rb1cc1', 'Pik3r3', 'Rheb', 'Lamp1', 'Eif2ak3', 'Pik3cb', 'Map2k2', 'Atg101', 'Atg5', 'Trp53inp2', 'Atg16l2', 'Rras2', 'Mapk1', 'Tank', 'Hmgb1']
Thyroid hormone signaling pathway	0.0636239	Thyroid hormone signaling pathway	['Prkaca', 'Ctnnb1', 'Med16', 'Notch4', 'Rxra', 'Ncor1', 'Hdac2', 'Atp2a3', 'Hif1a', 'Gsk3b', 'Rcan1', 'Bad', 'Hras', 'Med27', 'Pik3r3', 'Rheb', 'Atp2a2', 'Pik3cb', 'Atp1a1', 'Map2k2', 'Trp53', 'Mapk1', 'Med14']
Aminoacyl-tRNA biosynthesis	0.0856238	Aminoacyl-tRNA biosynthesis	['Hars', 'Farsa', 'Vars', 'Wars', 'Yars2', 'Lars', 'Farsb', 'Eprs', 'Aars', 'Mars', 'Cars2', 'Sars2']
Cellular senescence	0.136275	Cellular senescence	['Ccnd2', 'Ccne1', 'Cdk4', 'Vdac3', 'E2f4', 'Ppp1cb', 'Gadd45b', 'Slc25a5', 'Mybl2', 'Map2k3', 'Cdk2', 'Hras', 'Ccna2', 'Ccne2', 'Pik3r3', 'Rheb', 'Slc25a4', 'Chek1', 'Pik3cb', 'Atm', 'Map2k2', 'Serpine1', 'Mapk14', 'Rras2', 'Rbbp4', 'Trp53', 'Mapk1', 'Lin52']
Protein export	0.156239	Protein export	['Spcs1', 'Srp9', 'Hspa5', 'Sec61a1', 'Srpr', 'Srprb', 'Spcs2', 'Sec61b', 'Sec61g']
mRNA surveillance pathway	0.214978	mRNA surveillance pathway	['Ppp1cb', 'Ddx39b', 'Pnn', 'Ncbp2', 'Etf1', 'Eif4a3', 'Clp1', 'Ncbp1', 'Magoh', 'Magohb', 'Ppp2r1b', 'Nxt1', 'Rbm8a', 'Ppp2r2d', 'Cpsf2', 'Cpsf6', 'Upf1']
Platelet activation	0.215549	Platelet activation	['Vwf', 'Prkaca', 'Rhoa', 'Ppp1cb', 'Itga2', 'P2rx1', 'Adcy4', 'Mylk', 'Col3a1', 'Gnas', 'Gucy1b1', 'Tln1', 'Pik3r3', 'Nos3', 'Prkcz', 'Pik3cb', 'Tbxa2r', 'Rap1b', 'Prkg1', 'Mapk14', 'Mapk1']
Signaling pathways regulating pluripotency of stem cells	0.264029	Signaling pathways regulating pluripotency of stem cells	['Ctnnb1', 'Id3', 'Wnt11', 'Meis1', 'Tcf3', 'Id2', 'Gsk3b', 'Axin1', 'Pcgf6', 'Hras', 'Acvr1', 'Skil', 'Pik3r3', 'Smarcad1', 'Pik3cb', 'Map2k2', 'Rif1', 'Isl1', 'Id1', 'Mapk14', 'Lifr', 'Mapk1']
Apoptosis	0.264029	Apoptosis	['Gadd45b', 'Birc5', 'Mapk9', 'Eif2s1', 'Fas', 'Bad', 'Casp7', 'Chuk', 'Hras', 'Xiap', 'Parp1', 'Pik3r3', 'Casp3', 'Eif2ak3', 'Ctsh', 'Pik3cb', 'Atm', 'Map2k2', 'Tuba1c', 'Trp53', 'Lmnb2', 'Mapk1']
2-Oxocarboxylic acid metabolism	0.29839	2-Oxocarboxylic acid metabolism	['Cs', 'Got1', 'Idh1', 'Bcat1', 'Bcat2', 'Idh3a']
Nucleotide excision repair	0.343093	Nucleotide excision repair	['Rpa1', 'Ercc1', 'Pole2', 'Ercc8', 'Rad23b', 'Rpa2', 'Rfc1', 'Rfc3', 'Gtf2h5', 'Lig1']
Transcriptional misregulation in cancer	0.378407	Transcriptional misregulation in cancer	['Ccnd2', 'Hoxa10', 'Jup', 'Cdk9', 'Gadd45b', 'Rxra', 'Fli1', 'Cd40', 'Ncor1', 'Hdac2', 'Meis1', 'Tcf3', 'Id2', 'Ddx5', 'Mllt1', 'Tlx1', 'Ldb1', 'Ccna2', 'Cdk14', 'Plat', 'Hpgd', 'Lmo2', 'Atm', 'Hmga2', 'Trp53']
Endocrine resistance	0.379215	Endocrine resistance	['Jag2', 'Prkaca', 'Cdk4', 'Notch4', 'Ncor1', 'Mapk9', 'Adcy4', 'Hbegf', 'Bad', 'Hras', 'Jag1', 'Gnas', 'Pik3r3', 'Pik3cb', 'Map2k2', 'Mapk14', 'Trp53', 'Mapk1']
Oocyte meiosis	0.439491	Oocyte meiosis	['Ccne1', 'Prkaca', 'Cdc20', 'Ppp1cb', 'Ywhab', 'Ywhah', 'Ywhae', 'Adcy4', 'Ywhaz', 'Smc3', 'Cdk2', 'Ccne2', 'Mad1l1', 'Plk1', 'Rps6ka3', 'Ppp2r1b', 'Skp1a', 'Ywhag', 'Mapk14', 'Mapk1']

## Sheet: Ncx1-|- vs +|+ upreg (0.4,0.8)
Gene	p-value	logFC
Adm	1.53349e-31	7.51846
Tpi1	1.54358e-30	1.75959
Pde4b	1.68989e-29	4.05619
Slc2a3	1.35295e-28	3.94418
Gpi1	2.19709e-28	1.52159
Cav1	9.72161e-28	5.62938
Aldoa	1.01063e-27	1.19781
Pfkp	1.67802e-27	5.25661
Pfkl	2.15208e-27	1.7797
Bnip3	4.84776e-26	5.06399
P4ha1	1.24485e-25	2.71562
Pkm	5.28619e-25	1.06273
Sparcl1	9.46888e-25	2.87426
Kcne3	3.03313e-24	6.05638
Egln3	7.65969e-24	3.98509
Slc16a3	7.89543e-24	2.23865
Ldha	9.46466e-24	1.05527
Ankrd37	5.19128e-23	4.17056
Pgm1	5.2777e-23	1.92897
Ier3	8.29485e-23	3.17785
Galk1	1.24837e-22	1.85617
Slc2a1	2.52224e-22	1.6441
Ero1l	8.41771e-22	2.84477
Ets2	1.33471e-20	1.69902
Gmfg	3.36387e-20	2.39819
Selenop	5.3586e-20	2.53174
Eno1	5.42849e-20	0.881818
Gm8172	5.82634e-20	0.938016
Appl2	7.13711e-20	4.0916
Rps3	7.20102e-20	0.658847
Fam162a	1.12424e-19	1.52741
Plod2	1.3131e-19	3.46396
Trp53i11	1.36757e-19	4.32534
Mif	2.36804e-19	1.01856
Pygl	1.1456e-18	5.57063
Rps14	1.41533e-18	0.621088
Stc2	2.78898e-18	6.4851
Mpzl1	4.36061e-18	0.962783
Map3k1	4.5571e-18	1.96896
Ndrg1	5.63452e-18	6.04769
Arhgap18	6.94982e-18	2.48704
Eif4ebp1	1.47552e-17	0.969091
Cd47	1.57226e-17	2.03122
Rps18	1.57607e-17	0.622639
Rpl18a	1.83772e-17	0.641104
Flt1	2.55126e-17	1.08553
Eef1a1	3.53665e-17	0.694445
Trappc6a	6.29221e-17	2.07128
Kit	1.17466e-16	2.52093
Bsg	1.20721e-16	0.69765
Cox7a2l	1.69748e-16	1.17158
Bhlhe40	2.19626e-16	4.50306
Tmem255a	3.20019e-16	3.5458
Gria2	3.51564e-16	7.00613
Stc1	4.28638e-16	3.50355
Gng2	4.38365e-16	1.85931
2410006H16Rik	4.96774e-16	1.77274
Prelid2	6.30534e-16	2.22862
St3gal1	3.09219e-15	2.25542
Ak4	4.67739e-15	3.88794
Pdk1	8.90213e-15	1.64683
Plekha2	1.86341e-14	5.78412
Ddit4	2.01515e-14	2.82151
Rps4x	2.05152e-14	0.623566
Eno1b	2.17655e-14	0.990745
Nop53	2.49817e-14	0.99909
Eef2	2.81071e-14	0.799063
Gdi1	2.98108e-14	1.10459
Rpl4	3.10027e-14	0.491268
Sox9	3.57242e-14	4.73529
Pgk1-rs7	4.38493e-14	1.36646
Pxn	7.14337e-14	1.88598
Rpl7	8.67874e-14	0.473682
Cdkl1	9.37675e-14	3.46491
Rps20	9.55485e-14	0.553097
Pim3	1.08209e-13	2.40278
Gm10132	1.42837e-13	0.995146
Anxa6	1.86476e-13	0.993413
Cavin1	1.93693e-13	0.922326
Pgk1	2.57295e-13	1.43854
Loxl2	2.81437e-13	1.78772
Plau	3.51727e-13	3.67421
Chst1	4.12303e-13	5.22931
Rps5	4.69239e-13	0.520702
Rcsd1	4.78073e-13	1.43895
Rplp0	4.96263e-13	0.492082
Rpl23	6.56026e-13	0.559622
Mtss1	8.64978e-13	1.76764
Ppp1r16b	1.21689e-12	1.86784
Gabarapl1	2.63826e-12	1.54088
Eif4a2	2.88749e-12	0.793433
Eif4b	3.33492e-12	0.99781
Rora	3.36105e-12	5.48968
Plk2	3.457e-12	1.00168
Igfbp2	3.71443e-12	1.27326
Rpl6	3.85002e-12	0.471393
Ptprm	3.99062e-12	1.26514
Rpl13	4.13616e-12	0.524931
Gm9843	4.13616e-12	0.892024
Maged1	4.94555e-12	0.7875
Nptx1	5.55093e-12	8.17167
Tgfbr2	6.16821e-12	1.56888
Ndufv3	6.57333e-12	0.988426
Hrct1	8.11177e-12	3.75759
Lama4	1.45067e-11	1.26961
Ndufa4l2	1.56485e-11	4.7412
Anxa2	1.66772e-11	0.702491
Ogt	2.99524e-11	1.48289
Bin1	3.27039e-11	1.09774
Tagln2	3.44287e-11	0.701809
Fxyd6	3.72681e-11	2.22485
Wscd1	4.21762e-11	3.00547
Ctsz	4.5072e-11	1.48749
Dusp6	4.92567e-11	0.898086
Rps19	5.18305e-11	0.535512
Prr5l	5.66197e-11	1.90001
Stab2	6.6306e-11	5.11852
Rps3a1	8.59798e-11	0.399682
Epor	9.05767e-11	3.62622
Peli1	1.23132e-10	1.03808
Arhgap29	1.25197e-10	1.23013
Rcan2	1.26953e-10	3.74233
Rps16	1.32697e-10	0.428598
Tfpi	1.46535e-10	1.42803
Galnt18	1.49531e-10	1.87927
Apln	1.5319e-10	3.60015
Rpl3	1.61885e-10	0.593791
Coro1b	1.7011e-10	0.734285
Esm1	1.8293e-10	3.63066
Bnip3l	1.94086e-10	0.914521
Pfkfb3	2.46938e-10	1.99578
Sdc4	2.52635e-10	3.4202
Coro2b	2.7762e-10	1.44966
Isca1	2.82914e-10	1.00547
Gm15283	2.92339e-10	3.19702
N4bp3	3.17082e-10	1.20321
Kbtbd11	3.65519e-10	3.17001
Arhgef28	4.12479e-10	1.93822
Rpl18	4.52801e-10	0.354211
Eif3f	4.60159e-10	0.533547
Gm15772	4.90777e-10	0.696242
Pecam1	5.49205e-10	0.683954
mt-Tp	5.96427e-10	1.72638
Fam43a	6.54933e-10	1.31018
Il10rb	6.91702e-10	2.2792
Adgrl4	6.98115e-10	1.3528
Gm8730	7.44112e-10	0.601621
Rpl26	7.805e-10	0.461722
Rasgrp2	8.01363e-10	1.54479
Hid1	8.23692e-10	2.41108
Rpl17-ps10	8.58553e-10	0.781324
Lcp2	9.14495e-10	3.0666
Fundc2	1.07111e-09	1.07581
Kdm3a	1.12739e-09	1.91792
Strn	1.20467e-09	2.10893
Pcsk6	1.21614e-09	4.42545
Lta4h	1.46701e-09	0.577184
Lamb1	1.51363e-09	1.01019
Gpihbp1	1.52156e-09	2.51239
Adipor1	1.61123e-09	0.649772
Rpl32	1.68842e-09	0.547349
Dgkz	1.71494e-09	1.0212
Nid2	1.92718e-09	1.36929
Rpl15	2.45002e-09	0.460102
Slc16a2	2.63238e-09	3.05741
Gja1	2.90224e-09	1.04058
Man1a	2.91709e-09	2.48118
Upp1	2.96951e-09	1.32377
Spint2	2.97121e-09	3.35949
Aplnr	3.1172e-09	2.57576
Tgm2	3.31443e-09	2.2456
Cdc42ep3	3.94664e-09	3.30492
Map4k5	4.05102e-09	1.45631
Hhex	4.05654e-09	0.921922
Myo1b	4.31807e-09	0.87425
Sntg2	4.35784e-09	4.33119
Xylt1	4.68082e-09	4.03212
Uaca	4.78778e-09	1.21099
Anxa4	5.15034e-09	2.62245
Grhpr	5.29003e-09	1.23443
Rpl28	5.33852e-09	0.541076
Gm10036	5.41977e-09	0.643712
Eif3e	6.59183e-09	0.445728
Plcb4	7.3302e-09	2.38059
Rps6	1.00124e-08	0.590722
Ushbp1	1.09842e-08	1.70947
Rps27rt	1.1272e-08	0.673529
Mycn	1.3737e-08	1.60927
Gm6136	1.42691e-08	0.625353
Gm13652	1.47732e-08	4.81709
Hk2	1.48521e-08	2.06903
Ackr3	1.62237e-08	3.29549
Cd9	1.6277e-08	0.910705
Fam114a2	1.67524e-08	1.14543
Pgam1	1.72611e-08	0.826044
Sipa1	1.80335e-08	0.82257
Scn8a	1.83381e-08	3.59731
Rasd1	1.89359e-08	4.51127
Cnot6l	1.99012e-08	1.76203
Rnf167	2.10942e-08	1.76347
Gm1840	2.11629e-08	1.61232
Timp3	2.51597e-08	1.45543
Rps26	2.78494e-08	0.5065
Lpp	3.16919e-08	0.741844
Arrdc3	3.43837e-08	1.42085
Unc45b	3.54455e-08	2.92958
Sh3bp5	3.87091e-08	0.969644
Jam3	4.40735e-08	2.01977
Acer2	4.42615e-08	1.33126
Cd82	4.74373e-08	2.74923
Cysltr1	4.92501e-08	3.69946
Samd9l	5.82998e-08	5.19298
Elk3	5.95908e-08	0.566086
Nup210	6.46363e-08	2.24567
Kdm5b	6.52539e-08	1.17257
Klhl3	6.56211e-08	2.46179
Sparc	7.40309e-08	0.426581
Fndc3a	7.49299e-08	1.12299
Col4a1	7.71923e-08	0.620914
Tiparp	7.88731e-08	2.56544
Bcar3	7.93117e-08	1.89308
mt-Tq	7.94818e-08	1.88918
Asph	8.44161e-08	1.01995
Gm6560	8.50848e-08	1.1295
Nrep	9.2466e-08	0.789509
Paip2	9.37549e-08	0.583403
Bst2	9.77049e-08	1.01085
Rbm39	1.10642e-07	0.553906
Snrk	1.30446e-07	0.959294
Icam2	1.83308e-07	0.578901
Rpl9-ps6	1.98784e-07	0.850185
Peak1	2.03637e-07	1.71557
Gm26703	2.08208e-07	2.46747
Aplp2	2.12636e-07	0.604561
Vldlr	2.17166e-07	2.12704
Gnb4	2.25812e-07	0.893034
Pold4	2.43489e-07	1.78891
Krt19	2.64634e-07	3.77201
Cxcr4	2.69649e-07	2.56487
Chst3	2.89252e-07	3.71023
Kank3	2.94612e-07	1.2289
Itga3	3.00654e-07	1.82616
Hpcal1	3.14447e-07	1.61554
Hip1	3.1748e-07	0.798734
Shc1	3.72093e-07	0.550539
Alox5	3.78922e-07	3.28272
Gm2a	4.20917e-07	2.68103
Gjc2	4.37029e-07	4.67592
Tspan33	4.72359e-07	3.82631
Hif3a	4.81308e-07	2.12242
Acyp1	4.90902e-07	1.44983
Trib3	5.72485e-07	3.65036
Hjurp	5.88078e-07	0.866906
Igf1r	5.99132e-07	1.35343
Abcc9	6.38729e-07	3.24722
Arhgef6	7.01264e-07	3.56469
Rabac1	7.18191e-07	0.756023
Mxi1	7.18219e-07	2.82651
Gsap	7.2744e-07	3.18533
mt-Tc	8.56096e-07	3.08609
Ctsb	8.76341e-07	0.883334
Imp3	9.45264e-07	0.876994
Psap	9.95383e-07	0.642452
Gm3839	1.01077e-06	1.08579
Plagl1	1.01373e-06	1.20311
Snhg6	1.03369e-06	1.05889
mt-Tt	1.05508e-06	3.02606
Clybl	1.06871e-06	2.25868
Ppp1r3b	1.07407e-06	3.20952
Gm15501	1.07411e-06	0.623388
Il16	1.19809e-06	2.37346
Rps18-ps1	1.28228e-06	0.996185
Clcn3	1.30791e-06	1.69837
Rpsa	1.31436e-06	0.499128
Rpl34	1.38205e-06	0.378972
Vsir	1.41212e-06	2.31338
Cldn5	1.48988e-06	0.548394
Fggy	1.54314e-06	2.00075
Ly6h	1.59689e-06	1.57183
Gm15427	1.60575e-06	0.822437
Rps15a	1.66688e-06	0.402965
Map2k1	1.7732e-06	0.73613
Ndufa6	1.81832e-06	0.58239
Sqstm1	1.86396e-06	0.58888
Rpl22	2.13525e-06	0.459329
Rpl11	2.16171e-06	0.450059
Grina	2.17447e-06	2.14597
Rsrp1	2.28451e-06	0.586374
Rps24	2.7956e-06	0.311243
Ghr	2.85815e-06	1.32776
Gm16754	2.88891e-06	3.83726
Usp11	2.90502e-06	1.84492
Rpl36a-ps2	3.08106e-06	0.696479
Flnb	3.19514e-06	0.769075
Hmcn1	3.21774e-06	1.4367
Ccdc85a	3.2425e-06	2.5289
Lamc1	3.43075e-06	1.11659
Col4a2	3.43552e-06	0.545724
Ak3l2-ps	3.44673e-06	3.96065
Slc18a1	3.63404e-06	2.75123
Wsb1	3.64897e-06	0.626566
Arhgef26	3.95884e-06	2.37484
Cd63	4.60893e-06	0.71753
Gm14207	4.70284e-06	1.45947
Rpl37	4.92067e-06	0.455479
Igfbp3	5.15991e-06	1.27816
Gm5525	5.40778e-06	0.678353
Morc4	5.47454e-06	1.54289
Lrp11	5.58998e-06	1.25498
Nudt9	5.60535e-06	0.783977
Serinc3	5.60553e-06	0.980363
Gm10557	5.64661e-06	0.967481
Mcam	5.77336e-06	0.494653
Rpl17	6.15979e-06	0.781693
Plekhg1	6.6841e-06	1.28329
Ccdc58	7.03975e-06	0.776154
Gmfg-ps	7.71569e-06	1.86865
Kdr	7.7834e-06	0.67316
Ldb2	7.87323e-06	0.870644
Pabpc1	7.87446e-06	0.488739
Rybp	7.96559e-06	1.95619
Zmynd8	8.5372e-06	1.07669
Rps7	8.64039e-06	0.303317
Traf3ip2	8.74511e-06	1.94534
Cnr2	8.81804e-06	3.34487
Plp2	9.36833e-06	0.554748
D830026I12Rik	9.38972e-06	3.59578
Jmjd6	1.01502e-05	0.814771
Pde4c	1.16605e-05	3.56218
Gm5863	1.17917e-05	1.08855
Sin3b	1.18509e-05	0.564598
Mmp11	1.23855e-05	2.736
Rpl3-ps1	1.38159e-05	0.736396
Lpar6	1.41321e-05	0.607066
Spag7	1.46181e-05	0.555158
Itga1	1.63604e-05	0.754867
Rps17	1.63609e-05	0.288662
Dlc1	1.63722e-05	1.1509
Spry1	1.63891e-05	1.92139
Tnfaip8l1	1.72802e-05	1.19281
Rpl36a	1.7304e-05	0.37725
Pde10a	1.79628e-05	3.50146
Pparg	1.83947e-05	3.01305
Pxdn	1.85039e-05	0.892142
Gm14148	1.87748e-05	1.22165
Flot2	1.88808e-05	1.24154
Gm14165	1.93473e-05	0.600942
Eif3h	1.97825e-05	0.325988
Washc3	2.03872e-05	0.784058
Cdc42ep5	2.06309e-05	1.56569
Rftn2	2.07765e-05	1.33615
Kcnk5	2.19065e-05	2.39243
Clvs1	2.24418e-05	2.50228
Hk1	2.24656e-05	0.875589
Dync1li1	2.32273e-05	0.570502
Rpl9-ps7	2.33468e-05	0.790771
Cstf2	2.42255e-05	0.596381
Impdh1	2.52848e-05	1.12617
Rpl9	2.60694e-05	0.641618
Itga6	2.61611e-05	1.08264
Cd81	2.69401e-05	0.291011
Zfp580	2.70072e-05	1.65205
Sema6a	2.75201e-05	1.32813
Pigx	2.89694e-05	0.818524
Kcnj2	2.90521e-05	2.74403
Hmgcl	2.91997e-05	0.81644
Phf21a	2.98873e-05	1.39872
Klf7	3.12082e-05	0.629437
Slc25a11	3.13623e-05	0.658903
Ciz1	3.19167e-05	0.882116
Abca1	3.2265e-05	1.82985
Gm13056	3.24889e-05	2.27574
Klf10	3.34774e-05	1.10266
Arhgef2	3.34878e-05	0.450483
Uqcrh	3.34878e-05	0.242078
Gm27000	3.42328e-05	1.5409
Akap12	3.6506e-05	0.715969
Rpl8	3.69019e-05	0.220069
Tnfrsf1a	3.84305e-05	0.492206
Nisch	3.93582e-05	0.384853
Afap1l1	3.93582e-05	0.438847
Gab1	3.96688e-05	1.31283
Chchd10	4.10331e-05	4.8063
Jun	4.10805e-05	0.784646
Ccnl2	4.15213e-05	0.557513
Tor4a	4.47312e-05	1.37701
Nrp2	4.52246e-05	1.52379
Zeb1	4.66753e-05	0.691535
Ncaph2	4.74322e-05	0.612832
Plcg1	4.76863e-05	0.661763
Nfkbiz	4.78196e-05	1.90007
Rgl1	4.80808e-05	0.829749
Tcf7l2	4.86721e-05	0.717263
Pik3r1	4.9071e-05	1.15817
Hmox1	4.92507e-05	1.12505
Camk2n1	5.27583e-05	2.6949
Rmdn1	5.28051e-05	1.61466
Map4k2	5.31915e-05	0.77681
Ackr2	5.33119e-05	3.78981
H2-Ab1	5.39666e-05	2.57078
Gm4691	5.52093e-05	0.917619
Stxbp3	5.58498e-05	1.30846
Txndc12	5.703e-05	0.75109
Cyp4f13	5.90276e-05	3.19585
Rps3a3	6.26536e-05	0.608164
Mef2c	6.26988e-05	0.590289
Ech1	6.33114e-05	0.77236
Etv5	6.33583e-05	1.40109
Mgea5	6.41116e-05	1.10832
Kif3a	6.58913e-05	0.971683
Ubac2	6.6034e-05	0.569023
Gm13456	6.67482e-05	0.693619
Apbb2	6.91003e-05	0.871836
Npc2	6.99439e-05	0.506246
Rell1	7.14101e-05	0.73178
Robo4	7.31858e-05	0.978619
Sh2d3c	7.40374e-05	0.841645
Cav2	7.45137e-05	0.868309
Rpl27a	7.79713e-05	0.301144
Gapdh	7.95954e-05	0.698379
Rps15	8.04193e-05	0.263048
Git2	8.20908e-05	0.533641
Gsn	8.35481e-05	2.47958
Rps27	8.46607e-05	0.715109
Ogdhl	8.60463e-05	2.36652
Ppp1r14a	8.71511e-05	1.24262
Selenbp1	8.89394e-05	3.42322
Pgam1-ps2	9.18568e-05	1.00611
Atl1	9.18596e-05	1.94475
Gadd45g	9.29472e-05	1.39889
Prickle3	9.47564e-05	1.36974
Adam19	9.6569e-05	0.814545
Arsa	9.72226e-05	1.11483
Mgll	0.000100436	3.04389
Rpl29	0.000100709	0.249481
Naga	0.000105461	1.56976
Gm3558	0.000107033	2.43512
Arpc3	0.000108114	0.214156
Rnf14	0.000109584	0.5181
Galnt12	0.000109922	4.29781
Malat1	0.000110286	0.8134
Kmt2e	0.000112465	0.549506
Vim	0.000116028	0.30247
Nexmif	0.000116598	2.34625
Mrpl23-ps1	0.000121771	1.14076
Rpl21	0.00012201	0.251337
Scarb2	0.000122802	1.48215
Gyg	0.000123853	0.659117
Eef1g	0.000124483	0.275994
Eef1b2	0.000125737	0.275227
Fam98c	0.000128407	1.4242
Mtmr12	0.000130095	0.96785
Gm4735	0.000130831	0.936045
Ppp1r3c	0.00013165	6.29686
Mgarp	0.000133539	3.71547
Cdh13	0.000133674	2.48601
Mfap3l	0.000134047	2.34242
Ankzf1	0.000135943	1.8103
Rab11fip3	0.000138833	1.32498
Tex2	0.000138876	1.74123
Atp1b3	0.000141739	0.42017
Apoe	0.000144584	0.817572
Atxn7l1	0.000144641	1.49878
Kdm5a	0.000151935	0.497991
Pald1	0.000153446	0.297632
Maml2	0.000154767	1.20452
Gys1	0.000155834	0.96289
Rps27a	0.000156512	0.419063
Rcor2	0.000158704	2.1108
Ppp2r5a	0.000161763	1.22792
Klf6	0.000162811	0.764798
Fam102a	0.000166854	1.29129
Mapk8ip3	0.000167639	1.04034
Rnf13	0.000171027	0.898631
Renbp	0.000171071	0.979775
Tspan9	0.000174419	0.365089
Rpl36	0.000179627	0.293379
Gpsm3	0.000179944	1.28378
Srsf5	0.000181395	0.359404
Slc37a4	0.000185159	1.74893
Rlf	0.00018873	1.32778
Grk5	0.000190968	2.14791
Adamts9	0.000191244	1.87269
Susd1	0.000193152	1.91139
Wwtr1	0.00019596	0.902737
Gm12286	0.000200559	0.898488
Stard5	0.000200656	1.30455
Arhgef7	0.000201922	0.492387
Icam1	0.00020487	1.29513
Depp1	0.000215119	1.62892
Prnp	0.000218568	1.02423
Sema3f	0.00022443	1.93616
Gas2l3	0.000229691	1.5024
Pcdhgc3	0.000247737	0.73907
Tpi-rs11	0.000248383	1.38383
Ddah2	0.000249723	0.280374
Ahnak	0.000252842	1.28538
Apold1	0.000262345	1.81332
Gm13050	0.000266191	0.860725
Bcl2l11	0.00026913	1.51081
Rara	0.000278636	1.21746
Rgs16	0.000282128	2.24306
Peli2	0.000282827	0.942435
Rpsa-ps10	0.00028541	0.509558
Gstm2-ps1	0.00028754	2.28041
Gm12174	0.000297852	0.693006
Man2b2	0.000303107	1.62667
Gm8927	0.000305015	1.33086
Stat6	0.000306259	1.44111
Rnf144a	0.00032017	1.41581
Tmem154	0.000320348	2.61286
Ppp2r3a	0.000321986	1.55665
Gprc5b	0.000322438	2.06946
Adora2a	0.000328683	0.717254
Sept1	0.000332583	1.49964
Lcorl	0.00034126	1.10256
Tspan18	0.000371455	0.388465
4930512B01Rik	0.000371916	1.98932
Tlr12	0.000373206	1.29236
Abhd18	0.000373534	1.86334
Gm8430	0.000378442	0.421867
Smtn	0.00038376	0.504303
Nr1h2	0.000407202	1.00417
Hoxb6	0.000410095	1.23352
Dram2	0.000413259	0.527464
Brd8	0.000418861	0.774393
Aldoart1	0.000429013	1.26389
Tspan13	0.000430854	0.556165
Dock1	0.000432865	0.667129
Tctex1d2	0.000433981	1.27073
Sgip1	0.000441989	2.57589
Asah1	0.000476345	0.536725
AK157302	0.000476756	0.840731
Tmem206	0.000485589	1.0472
S100a10	0.000503583	0.414079
Ptp4a3	0.000515183	0.921125
Nsa2	0.000515183	0.655561
Pnpla7	0.000517508	2.73178
Maml3	0.000525774	1.54485
Tpp1	0.000535314	0.868448
Gm12017	0.000555921	1.11997
Klhl24	0.000559522	1.31528
Gm13680	0.000561423	0.845375
Gm26804	0.000577203	1.47906
Rarres1	0.000586461	2.4743
Bcl2	0.000593006	1.31602
Hilpda	0.000596183	0.724153
Thsd1	0.000603598	0.584603
Dele1	0.00060552	0.54227
Sox17	0.000606316	0.488101
Tmem59	0.000614549	0.3681
Rpl14	0.000614549	0.268131
Igfbp5	0.000615492	1.66935
Ldha-ps2	0.000617316	1.06642
Spata6	0.000628258	0.388625
Ctla2a	0.000653504	1.07177
Zfp467	0.000664325	1.33533
Lurap1l	0.000665299	1.64464
Gm2308	0.000674642	0.992617
Mrpl23	0.000675679	0.751688
Sft2d2	0.000680712	1.17177
Prkab2	0.000690028	1.48534
Ccnl1	0.00069031	0.448449
Stom	0.0007006	1.74197
Vps11	0.000711559	1.12278
Gm5944	0.00071325	1.1761
Eif3k	0.000715316	0.231932
Gstm1	0.000715496	1.71661
Tmem159	0.000723158	1.37909
A930006K02Rik	0.000723983	1.87273
Gm16470	0.000724381	0.81095
March7	0.00072774	0.661943
Suclg2	0.000734075	0.404556
6430548M08Rik	0.00073925	1.88355
Tril	0.00074265	1.57196
Heph	0.000772604	1.05327
Myadm	0.000781493	0.548205
Zkscan2	0.000783398	3.43936
Kmt5c	0.00078846	0.74731
Unc13a	0.000794221	1.74179
Rpl37rt	0.000795384	0.662322
Gbe1	0.000795569	1.31953
Tmem106c	0.000798	0.992866
Pbxip1	0.0007991	1.21736
2610005L07Rik	0.000800071	0.596297
P2ry1	0.000802359	1.58076
Riok3	0.000808743	0.738468
Eps15	0.000812663	0.787292
Gm9625	0.000816235	0.709358
Rpl13-ps3	0.000821492	1.00542
Gaa	0.000832341	1.30565
Snhg17	0.000834529	1.27276
Slc2a10	0.000835256	2.39322
Tmod2	0.000837916	1.85809
B3gnt2	0.000850869	1.09138
Aamp	0.000853268	0.321069
Tmem26	0.00087207	2.20395
Pik3ip1	0.000873323	1.51708
Tmem173	0.000886604	0.937136
Fbxl20	0.000895375	1.43386
2610307P16Rik	0.000896055	1.4706
Exoc6	0.000896614	0.784079
Pnisr	0.000898982	0.485855
Mthfd1l	0.00089944	0.714102
Gm9869	0.000905751	2.10982
Anapc11	0.000907066	0.333672
Esam	0.000907066	0.250181
Poli	0.000928433	1.63233
St8sia4	0.000928589	1.26959
Xbp1	0.000931062	0.178506
Apbb1	0.00093658	1.20408
Gm10051	0.000943947	0.836264

## Sheet: KEGG Ncx1-|- vs +|+  (0.4,0.8)
name	p_value	description	intersections
Ribosome	1.16558e-34	Ribosome	['Rpl13', 'Rpl8', 'Rps18', 'Rps15a', 'Rpl15', 'Rps5', 'Rps27a', 'Rps14', 'Rps24', 'Rpl14', 'Rps3a1', 'Rps20', 'Rps6', 'Rpl22', 'Rpl6', 'Rpl28', 'Rps3', 'Rps4x', 'Rpl4', 'Rpsa', 'Mrpl23', 'Rps19', 'Rpl21', 'Rpl37', 'Rpl18a', 'Rpl27a', 'Rpl9', 'Rpl29', 'Rps27rt', 'Rpl32', 'Rpl36', 'Rpl18', 'Rpl11', 'Rpl3', 'Rpl26', 'Rps7', 'Rps17', 'Rpl34', 'Rpl17', 'Rps15', 'Rplp0', 'Rpl23']
KEGG root term	1.46109e-31	KEGG root term	['Cav2', 'Pparg', 'Sept1', 'Sox9', 'Gm2a', 'Hk2', 'Rpl13', 'Icam2', 'Itga3', 'Il16', 'Esam', 'Stat6', 'Lcp2', 'Lamb1', 'Apoe', 'Grk5', 'Impdh1', 'Man1a', 'Gys1', 'Rpl8', 'Psap', 'Map2k1', 'Hmox1', 'Igf1r', 'Mef2c', 'Kit', 'Epor', 'Pdk1', 'Cav1', 'Rps18', 'Rps15a', 'Acyp1', 'Pgam1', 'Rpl15', 'Rps5', 'Etv5', 'St3gal1', 'Abca1', 'Sqstm1', 'Lta4h', 'Ctsz', 'Plcg1', 'Sdc4', 'Kif3a', 'Gyg', 'Sema6a', '…
HIF-1 signaling pathway	3.69526e-11	HIF-1 signaling pathway	['Hk2', 'Map2k1', 'Hmox1', 'Igf1r', 'Pdk1', 'Plcg1', 'Pfkl', 'Pfkp', 'Pfkfb3', 'Rps6', 'Slc2a1', 'Flt1', 'Eif4ebp1', 'Egln3', 'Hk1', 'Pik3r1', 'Bcl2', 'Gapdh', 'Eno1b', 'Pgk1', 'Ldha']
PI3K-Akt signaling pathway	1.94724e-07	PI3K-Akt signaling pathway	['Itga3', 'Lamb1', 'Gys1', 'Map2k1', 'Igf1r', 'Kit', 'Epor', 'Lama4', 'Ddit4', 'Lamc1', 'Ppp2r5a', 'Itga6', 'Bcl2l11', 'Gnb4', 'Rps6', 'Flt1', 'Eif4ebp1', 'Col4a1', 'Col4a2', 'Lpar6', 'Pik3r1', 'Itga1', 'Gng2', 'Ppp2r3a', 'Ghr', 'Bcl2', 'Eif4b', 'Kdr']
Central carbon metabolism in cancer	6.37293e-07	Central carbon metabolism in cancer	['Hk2', 'Map2k1', 'Kit', 'Pdk1', 'Pgam1', 'Pfkl', 'Pfkp', 'Slc16a3', 'Slc2a1', 'Pkm', 'Hk1', 'Pik3r1', 'Ldha']
Glycolysis / Gluconeogenesis	7.25803e-07	Glycolysis / Gluconeogenesis	['Hk2', 'Pgam1', 'Pfkl', 'Pfkp', 'Tpi1', 'Pkm', 'Gpi1', 'Hk1', 'Gapdh', 'Eno1b', 'Pgk1', 'Ldha']
Starch and sucrose metabolism	1.1823e-06	Starch and sucrose metabolism	['Hk2', 'Gys1', 'Gyg', 'Pygl', 'Gbe1', 'Gaa', 'Gpi1', 'Hk1']
Focal adhesion	1.46332e-06	Focal adhesion	['Cav2', 'Itga3', 'Lamb1', 'Map2k1', 'Igf1r', 'Cav1', 'Lama4', 'Flnb', 'Lamc1', 'Itga6', 'Pxn', 'Flt1', 'Col4a1', 'Col4a2', 'Pik3r1', 'Itga1', 'Shc1', 'Jun', 'Bcl2', 'Dock1', 'Kdr']
Fluid shear stress and atherosclerosis	0.000161609	Fluid shear stress and atherosclerosis	['Cav2', 'Hmox1', 'Mef2c', 'Cav1', 'Sqstm1', 'Sdc4', 'Pecam1', 'Arhgef2', 'Tnfrsf1a', 'Icam1', 'Pik3r1', 'Jun', 'Bcl2', 'Gstm1', 'Kdr']
Metabolic pathways	0.00024488	Metabolic pathways	['Hk2', 'Impdh1', 'Man1a', 'Gys1', 'Hmox1', 'Acyp1', 'Pgam1', 'St3gal1', 'Lta4h', 'Plcg1', 'Gyg', 'P4ha1', 'Pfkl', 'Upp1', 'Galk1', 'Pygl', 'Pfkp', 'Ndufa6', 'Naga', 'Gbe1', 'Tpi1', 'Pigx', 'Pde10a', 'Ndufv3', 'Cyp4f13', 'Cox7a2l', 'Gaa', 'Alox5', 'Pfkfb3', 'Pde4b', 'Ak4', 'Txndc12', 'Hmgcl', 'Kmt2e', 'Nudt9', 'Renbp', 'Asah1', 'Pkm', 'Plod2', 'Mgll', 'Mif', 'Grhpr', 'Gpi1', 'Hk1', 'Acer2', 'Galn…
Cell adhesion molecules (CAMs)	0.000442557	Cell adhesion molecules (CAMs)	['Icam2', 'Esam', 'Sdc4', 'Vsir', 'Pecam1', 'Mpzl1', 'Itga6', 'Jam3', 'Ptprm', 'Icam1', 'Cldn5', 'H2-Ab1']
EGFR tyrosine kinase inhibitor resistance	0.000520117	EGFR tyrosine kinase inhibitor resistance	['Map2k1', 'Igf1r', 'Plcg1', 'Bcl2l11', 'Rps6', 'Eif4ebp1', 'Gab1', 'Pik3r1', 'Shc1', 'Bcl2', 'Kdr']
Pathways in cancer	0.000605012	Pathways in cancer	['Pparg', 'Itga3', 'Stat6', 'Lamb1', 'Map2k1', 'Hmox1', 'Igf1r', 'Kit', 'Epor', 'Plcg1', 'Lama4', 'Gadd45g', 'Tcf7l2', 'Lamc1', 'Itga6', 'Bcl2l11', 'Gnb4', 'Slc2a1', 'Col4a1', 'Col4a2', 'Lpar6', 'Egln3', 'Rara', 'Plcb4', 'Pik3r1', 'Gng2', 'Cxcr4', 'Jun', 'Bcl2', 'Gstm1']
AMPK signaling pathway	0.000722794	AMPK signaling pathway	['Pparg', 'Gys1', 'Igf1r', 'Pfkl', 'Pfkp', 'Adipor1', 'Ppp2r5a', 'Pfkfb3', 'Eif4ebp1', 'Eef2', 'Prkab2', 'Pik3r1', 'Ppp2r3a']
ECM-receptor interaction	0.00105675	ECM-receptor interaction	['Itga3', 'Lamb1', 'Sdc4', 'Lama4', 'Lamc1', 'Itga6', 'Col4a1', 'Col4a2', 'Itga1', 'Cd47']
Bacterial invasion of epithelial cells	0.00165212	Bacterial invasion of epithelial cells	['Cav2', 'Sept1', 'Cav1', 'Arpc3', 'Pxn', 'Gab1', 'Arhgef26', 'Pik3r1', 'Shc1', 'Dock1']
Carbon metabolism	0.0021458	Carbon metabolism	['Hk2', 'Pgam1', 'Pfkl', 'Pfkp', 'Tpi1', 'Pkm', 'Gpi1', 'Hk1', 'Gapdh', 'Eno1b', 'Suclg2', 'Pgk1']
Insulin signaling pathway	0.00256672	Insulin signaling pathway	['Hk2', 'Gys1', 'Map2k1', 'Pygl', 'Rps6', 'Eif4ebp1', 'Hk1', 'Prkab2', 'Pik3r1', 'Shc1', 'Ppp1r3b', 'Flot2', 'Ppp1r3c']
Galactose metabolism	0.00257401	Galactose metabolism	['Hk2', 'Pfkl', 'Galk1', 'Pfkp', 'Gaa', 'Hk1']
Insulin resistance	0.00289011	Insulin resistance	['Gys1', 'Pygl', 'Slc2a1', 'Tnfrsf1a', 'Trib3', 'Ogt', 'Prkab2', 'Pik3r1', 'Ppp1r3b', 'Nr1h2', 'Ppp1r3c']
Proteoglycans in cancer	0.00552214	Proteoglycans in cancer	['Cav2', 'Map2k1', 'Igf1r', 'Cav1', 'Plcg1', 'Sdc4', 'Timp3', 'Plau', 'Flnb', 'Cd63', 'Rps6', 'Pxn', 'Gab1', 'Pik3r1', 'Eif4b', 'Kdr']
Lysosome	0.00795592	Lysosome	['Gm2a', 'Psap', 'Ctsz', 'Npc2', 'Ctsb', 'Naga', 'Arsa', 'Cd63', 'Gaa', 'Scarb2', 'Tpp1', 'Asah1']
Small cell lung cancer	0.00869539	Small cell lung cancer	['Itga3', 'Lamb1', 'Lama4', 'Gadd45g', 'Lamc1', 'Itga6', 'Col4a1', 'Col4a2', 'Pik3r1', 'Bcl2']
Carbohydrate digestion and absorption	0.00960733	Carbohydrate digestion and absorption	['Hk2', 'Slc37a4', 'Atp1b3', 'Hk1', 'Plcb4', 'Pik3r1']
Transcriptional misregulation in cancer	0.0125279	Transcriptional misregulation in cancer	['Pparg', 'Igf1r', 'Mef2c', 'Etv5', 'Dusp6', 'Igfbp3', 'Gadd45g', 'Plau', 'Zeb1', 'Flt1', 'Nfkbiz', 'Mycn', 'Rara']
Non-alcoholic fatty liver disease (NAFLD)	0.0135639	Non-alcoholic fatty liver disease (NAFLD)	['Xbp1', 'Ndufa6', 'Ndufv3', 'Cox7a2l', 'Adipor1', 'Bcl2l11', 'Tnfrsf1a', 'Prkab2', 'Ndufa4l2', 'Pik3r1', 'Jun', 'Uqcrh']
Glucagon signaling pathway	0.0165879	Glucagon signaling pathway	['Gys1', 'Pgam1', 'Pfkl', 'Pygl', 'Pfkp', 'Slc2a1', 'Pkm', 'Prkab2', 'Plcb4', 'Ldha']
Fructose and mannose metabolism	0.0183584	Fructose and mannose metabolism	['Hk2', 'Pfkl', 'Pfkp', 'Tpi1', 'Pfkfb3', 'Hk1']
Leukocyte transendothelial migration	0.0202905	Leukocyte transendothelial migration	['Esam', 'Plcg1', 'Pecam1', 'Pxn', 'Jam3', 'Icam1', 'Cldn5', 'Pik3r1', 'Cxcr4', 'Sipa1']
Biosynthesis of amino acids	0.0314605	Biosynthesis of amino acids	['Pgam1', 'Pfkl', 'Pfkp', 'Tpi1', 'Pkm', 'Gapdh', 'Eno1b', 'Pgk1']
Hematopoietic cell lineage	0.052416	Hematopoietic cell lineage	['Itga3', 'Kit', 'Epor', 'Itga6', 'Cd9', 'Itga1', 'H2-Ab1']
Human papillomavirus infection	0.0692916	Human papillomavirus infection	['Itga3', 'Lamb1', 'Map2k1', 'Lama4', 'Tcf7l2', 'Lamc1', 'Ppp2r5a', 'Itga6', 'Pxn', 'Tnfrsf1a', 'Eif4ebp1', 'Col4a1', 'Col4a2', 'Pkm', 'Pik3r1', 'Itga1', 'Ppp2r3a', 'Maml3']
Salmonella infection	0.0698425	Salmonella infection	['Map2k1', 'Tcf7l2', 'Flnb', 'Arpc3', 'Tnfrsf1a', 'Rps3', 'Vps11', 'Anxa2', 'Arhgef26', 'S100a10', 'Jun', 'Bcl2', 'Gapdh', 'Ahnak']
Toxoplasmosis	0.0761836	Toxoplasmosis	['Lamb1', 'Lama4', 'Il10rb', 'Alox5', 'Lamc1', 'Itga6', 'Tnfrsf1a', 'Bcl2', 'H2-Ab1']
Yersinia infection	0.0829069	Yersinia infection	['Lcp2', 'Map2k1', 'Plcg1', 'Arhgef28', 'Pxn', 'Arhgef7', 'Pik3r1', 'Git2', 'Jun', 'Dock1']
Acute myeloid leukemia	0.120538	Acute myeloid leukemia	['Map2k1', 'Kit', 'Dusp6', 'Tcf7l2', 'Eif4ebp1', 'Rara', 'Pik3r1']
Ras signaling pathway	0.135958	Ras signaling pathway	['Map2k1', 'Igf1r', 'Kit', 'Plcg1', 'Ets2', 'Rgl1', 'Gnb4', 'Flt1', 'Gab1', 'Pik3r1', 'Shc1', 'Gng2', 'Kdr']
Apelin signaling pathway	0.172056	Apelin signaling pathway	['Map2k1', 'Mef2c', 'Gnb4', 'Rps6', 'Gabarapl1', 'Apln', 'Prkab2', 'Plcb4', 'Gng2', 'Aplnr']
Neomycin, kanamycin and gentamicin biosynthesis	0.256425	Neomycin, kanamycin and gentamicin biosynthesis	['Hk2', 'Hk1']
Amoebiasis	0.267419	Amoebiasis	['Lamb1', 'Lama4', 'Lamc1', 'Col4a1', 'Col4a2', 'Plcb4', 'Pik3r1']
Human immunodeficiency virus 1 infection	0.27675	Human immunodeficiency virus 1 infection	['Map2k1', 'Plcg1', 'Tmem173', 'Gnb4', 'Pxn', 'Tnfrsf1a', 'Pik3r1', 'Gng2', 'Cxcr4', 'Bst2', 'Jun', 'Bcl2']
Sphingolipid signaling pathway	0.307464	Sphingolipid signaling pathway	['Map2k1', 'Ppp2r5a', 'Tnfrsf1a', 'Asah1', 'Acer2', 'Plcb4', 'Pik3r1', 'Ppp2r3a', 'Bcl2']
Prostate cancer	0.312157	Prostate cancer	['Map2k1', 'Igf1r', 'Etv5', 'Plau', 'Zeb1', 'Tcf7l2', 'Pik3r1', 'Bcl2']
Natural killer cell mediated cytotoxicity	0.319638	Natural killer cell mediated cytotoxicity	['Icam2', 'Lcp2', 'Map2k1', 'Plcg1', 'Icam1', 'Pik3r1', 'Shc1']
Neuroactive ligand-receptor interaction	0.328778	Neuroactive ligand-receptor interaction	['Adora2a', 'P2ry1', 'Adm', 'Lpar6', 'Gria2', 'Apln', 'Aplnr', 'Ghr', 'Cnr2']
Thyroid hormone signaling pathway	0.328778	Thyroid hormone signaling pathway	['Map2k1', 'Plcg1', 'Pfkp', 'Slc2a1', 'Atp1b3', 'Slc16a2', 'Rcan2', 'Plcb4', 'Pik3r1']
FoxO signaling pathway	0.351235	FoxO signaling pathway	['Map2k1', 'Igf1r', 'Gadd45g', 'Plk2', 'Bcl2l11', 'Gabarapl1', 'Prkab2', 'Pik3r1', 'Bnip3']
Regulation of actin cytoskeleton	0.357292	Regulation of actin cytoskeleton	['Itga3', 'Map2k1', 'Gsn', 'Itga6', 'Arpc3', 'Pxn', 'Arhgef6', 'Arhgef7', 'Pik3r1', 'Itga1', 'Cxcr4', 'Dock1']
AGE-RAGE signaling pathway in diabetic complications	0.362453	AGE-RAGE signaling pathway in diabetic complications	['Plcg1', 'Col4a1', 'Col4a2', 'Icam1', 'Plcb4', 'Pik3r1', 'Jun', 'Bcl2']
Relaxin signaling pathway	0.374878	Relaxin signaling pathway	['Map2k1', 'Gnb4', 'Col4a1', 'Col4a2', 'Plcb4', 'Pik3r1', 'Shc1', 'Gng2', 'Jun']
Apoptosis	0.42589	Apoptosis	['Map2k1', 'Ctsz', 'Gadd45g', 'Ctsb', 'Bcl2l11', 'Tnfrsf1a', 'Pik3r1', 'Jun', 'Bcl2']
Neurotrophin signaling pathway	0.453344	Neurotrophin signaling pathway	['Map2k1', 'Plcg1', 'Map3k1', 'Maged1', 'Gab1', 'Pik3r1', 'Shc1', 'Jun', 'Bcl2']
Amino sugar and nucleotide sugar metabolism	0.459884	Amino sugar and nucleotide sugar metabolism	['Hk2', 'Galk1', 'Renbp', 'Gpi1', 'Hk1']
ErbB signaling pathway	0.484131	ErbB signaling pathway	['Map2k1', 'Plcg1', 'Eif4ebp1', 'Gab1', 'Pik3r1', 'Shc1', 'Jun']

## Sheet: Glycolysis-Oxphos genes
Glycolysis and OxPhos genes differentially expressed between the two pseudotime intervals (0.0 to 0.4 and 0.4 to 1.0) - FDR <0.05
+|+ (0.0,0.4) vs (0.4,1.0)										Ncx1-|- (0.0,0.4) vs (0.4,1.0)
Gene	p-value	logFC	Mean Bin 1	SD Bin 1	Prop. Zeros Bin 1	Mean Bin 2	SD Bin 2	Prop. Zeros Bin 2		Gene	p-value	logFC	Mean Bin 1	SD Bin 1	Prop. Zeros Bin 1	Mean Bin 2	SD Bin 2	Prop. Zeros Bin 2
Ldha	1.55787e-11	0.890391	8.16107	0.350733	0	7.54415	0.355761	0		Cycs	3.42956e-05	0.764973	3.4739	0.88855	0.0188679	2.9651	0.913565	0.0241935
Pkm	3.88579e-10	0.869684	8.03556	0.286664	0	7.43301	0.463855	0		Uqcc2	0.00140293	0.551613	3.34835	0.943799	0.0188679	2.98223	0.891913	0.0241935
Pfkl	1.05052e-09	1.32836	6.32901	0.388285	0	5.41096	1.0629	0.00684932		Ndufs8	0.00264441	0.882693	3.84593	1.04203	0.0377358	3.25197	1.4474	0.104839
Eno1	2.26983e-06	0.575471	7.43079	0.395122	0	7.0322	0.406514	0		mt-Nd1	0.00331994	0.585968	6.76529	0.926235	0	6.3597	0.794595	0
Tpi1	9.43575e-06	0.565844	6.4251	0.415017	0	6.03367	0.466404	0
Gpi1	1.05337e-05	0.506728	6.12281	0.353043	0	5.7725	0.4125	0
Pfkp	0.000140139	2.54157	2.96582	2.08847	0.285714	1.42603	1.70612	0.486301
Cycs	0.00134982	0.423792	4.31209	0.433739	0	4.02291	0.496759	0
Cyc1	0.00152251	0.48931	5.37673	0.305271	0	5.03944	0.712318	0.00684932
Slc2a1	0.00446095	0.520059	6.99656	0.486889	0	6.63648	0.780918	0
Ndufaf4	0.00556064	0.924049	3.33536	1.13599	0.0714286	2.72631	1.32669	0.116438
Pgam1	0.0119505	0.454711	5.73813	0.626177	0	5.42414	0.6718	0
Pfkfb3	0.0130689	1.23332	3.18356	1.43629	0.107143	2.38316	1.73151	0.260274
Gapdh	0.0158515	0.516638	6.5229	0.971802	0	6.16543	0.919189	0
+|+ (0.4, 1.0) vs (0.0,0.4)										Ncx1-|- (0.4,1.0) vs (0.0,0.4)
Gene	p-value	logFC	Mean Bin 1	SD Bin 1	Prop. Zeros Bin 1	Mean Bin 2	SD Bin 2	Prop. Zeros Bin 2		Gene	p-value	logFC	Mean Bin 1	SD Bin 1	Prop. Zeros Bin 1	Mean Bin 2	SD Bin 2	Prop. Zeros Bin 2
Cox6c	9.15286e-05	0.556119	4.4272	0.504796	0	4.80885	0.467666	0		Slc2a3	3.40683e-05	0.609005	6.73493	0.783243	0	7.15665	0.883182	0
Uqcrb	0.0001264	0.494304	3.9444	0.444974	0	4.2814	0.391883	0		Aldoa	0.000565643	0.281907	7.86342	0.360948	0	8.05875	0.349982	0
mt-Cytb	0.000187545	0.384553	8.10466	0.446286	0	8.37114	0.433224	0
Slc2a3	0.000412489	2.16063	3.19355	2.11227	0.178571	4.65882	1.3968	0.0273973
Cox6b1	0.00154289	0.357345	4.91895	0.363454	0	5.16504	0.382038	0
Ndufa3	0.00508521	0.538192	3.35119	0.771592	0	3.71326	0.605956	0
mt-Nd5	0.00599153	0.331325	6.28128	0.462548	0	6.51055	0.508639	0
mt-Nd4	0.00824319	0.435703	6.17918	0.591599	0	6.48065	0.515006	0
Ndufa4	0.01039	0.202553	4.80624	0.259255	0	4.94557	0.328051	0
Ndufa11	0.0118236	0.44898	3.61502	0.642159	0	3.91901	0.670876	0
Ndufb7	0.0145954	0.474959	3.70519	0.873104	0.0357143	4.02749	0.539509	0
mt-Nd6	0.0152123	0.437765	3.21706	0.734352	0	3.50995	0.702726	0
